# Supplementary material for: HOXA9 Transcriptionally Promotes Apoptosis and Represses Autophagy by Targeting NF-κB in Cutaneous Squamous Cell Carcinoma
Source: Cells. 2019 Oct 31;8(11):1360. doi: 10.3390/cells8111360 (PMC6912505; doi:10.3390/cells8111360)
Supplement: Supplementary file 1 [file cells-08-01360-s001.zip › Supplementary Data 1.xlsx]

## Sheet: Functional Annotation Chart_139
Supplementary Data 1 GO and KEGG pathway analysis of regulated genes in HOXA9-depleted cells
Category	Term	Count	%	PValue	Genes	List Total	Pop Hits	Pop Total	Fold Enrichment	Bonferroni	Benjamini	FDR
UP_KEYWORDS	Alternative splicing	995	71.1731	1.15771e-61	ENSG00000111335, ENSG00000075651, ENSG00000110075, ENSG00000087074, ENSG00000126777, ENSG00000088543, ENSG00000054277, ENSG00000137821, ENSG00000124313, ENSG00000170581, ENSG00000166833, ENSG00000117266, ENSG00000128585, ENSG00000198911, ENSG00000184939, ENSG00000184937, ENSG00000198910, ENSG00000156384, ENSG00000183486, ENSG00000170379, ENSG00000136098, ENSG00000109381, ENSG00000198915, ENSG0000…	1370	10587	20581	1.41187	5.33705e-59	5.33705e-59	1.64811e-58
UP_SEQ_FEATURE	splice variant	742	53.0758	4.73582e-35	ENSG00000111335, ENSG00000075651, ENSG00000139636, ENSG00000110075, ENSG00000054392, ENSG00000160781, ENSG00000126777, ENSG00000054277, ENSG00000182923, ENSG00000147010, ENSG00000181085, ENSG00000124313, ENSG00000204525, ENSG00000170581, ENSG00000117266, ENSG00000166833, ENSG00000128585, ENSG00000184937, ENSG00000198910, ENSG00000113580, ENSG00000136352, ENSG00000136098, ENSG00000170379, ENSG0000…	1359	7760	20063	1.41162	1.73615e-31	1.73615e-31	8.71802e-32
UP_KEYWORDS	Phosphoprotein	758	54.2203	2.02927e-32	ENSG00000078142, ENSG00000075651, ENSG00000111331, ENSG00000113240, ENSG00000110075, ENSG00000087074, ENSG00000184014, ENSG00000141002, ENSG00000126777, ENSG00000167987, ENSG00000166828, ENSG00000182923, ENSG00000147010, ENSG00000181085, ENSG00000124313, ENSG00000170581, ENSG00000117266, ENSG00000166833, ENSG00000166046, ENSG00000159592, ENSG00000198911, ENSG00000198910, ENSG00000113580, ENSG0000…	1370	8246	20581	1.38093	9.35494e-30	4.67747e-30	2.88885e-29
GOTERM_MF_DIRECT	GO:0005515~protein binding	826	59.0844	1.75404e-28	ENSG00000111335, ENSG00000078142, ENSG00000075651, ENSG00000137628, ENSG00000111331, ENSG00000113240, ENSG00000110075, ENSG00000087076, ENSG00000087074, ENSG00000141002, ENSG00000126777, ENSG00000166828, ENSG00000167987, ENSG00000170581, ENSG00000136695, ENSG00000166833, ENSG00000117266, ENSG00000198911, ENSG00000184937, ENSG00000156384, ENSG00000183486, ENSG00000136098, ENSG00000109381, ENSG0000…	1234	8785	16881	1.28624	2.09608e-25	2.09608e-25	2.83423e-25
UP_KEYWORDS	Cytoplasm	484	34.6209	2.59322e-25	ENSG00000111335, ENSG00000075651, ENSG00000137628, ENSG00000111331, ENSG00000087076, ENSG00000110075, ENSG00000182923, ENSG00000147010, ENSG00000137821, ENSG00000124313, ENSG00000170581, ENSG00000128585, ENSG00000184937, ENSG00000205129, ENSG00000113580, ENSG00000183486, ENSG00000136098, ENSG00000139625, ENSG00000258659, ENSG00000000938, ENSG00000213886, ENSG00000204536, ENSG00000117676, ENSG0000…	1370	4816	20581	1.50975	1.19547e-22	3.98491e-23	3.69169e-22
GOTERM_CC_DIRECT	GO:0005829~cytosol	361	25.8226	7.8923e-19	ENSG00000115008, ENSG00000114268, ENSG00000188313, ENSG00000111335, ENSG00000078142, ENSG00000197329, ENSG00000111331, ENSG00000110075, ENSG00000087076, ENSG00000171720, ENSG00000087074, ENSG00000184014, ENSG00000077380, ENSG00000182923, ENSG00000147010, ENSG00000115415, ENSG00000170581, ENSG00000122958, ENSG00000140464, ENSG00000128585, ENSG00000089159, ENSG00000198911, ENSG00000088833, ENSG0000…	1303	3315	18224	1.52308	5.02739e-16	5.02739e-16	1.17518e-15
GOTERM_BP_DIRECT	GO:0051607~defense response to virus	51	3.64807	8.71799e-19	ENSG00000168209, ENSG00000058600, ENSG00000188313, ENSG00000111335, ENSG00000137628, ENSG00000111331, ENSG00000132274, ENSG00000173039, ENSG00000171855, ENSG00000115415, ENSG00000101017, ENSG00000114013, ENSG00000170581, ENSG00000182393, ENSG00000142089, ENSG00000140464, ENSG00000157601, ENSG00000176171, ENSG00000141682, ENSG00000183486, ENSG00000108771, ENSG00000119922, ENSG00000068001, ENSG0000…	1230	165	16792	4.21972	3.87776e-15	3.87776e-15	1.63865e-15
GOTERM_CC_DIRECT	GO:0005737~cytoplasm	512	36.6237	3.76071e-18	ENSG00000111335, ENSG00000137628, ENSG00000111331, ENSG00000110075, ENSG00000087074, ENSG00000147010, ENSG00000137821, ENSG00000124313, ENSG00000170581, ENSG00000198911, ENSG00000184937, ENSG00000205129, ENSG00000113580, ENSG00000183486, ENSG00000136098, ENSG00000109381, ENSG00000170745, ENSG00000139625, ENSG00000258659, ENSG00000183696, ENSG00000213886, ENSG00000204536, ENSG00000117676, ENSG0000…	1303	5222	18224	1.3713	2.39557e-15	1.19779e-15	5.59976e-15
GOTERM_BP_DIRECT	GO:0060337~type I interferon signaling pathway	31	2.21745	7.98627e-18	ENSG00000111335, ENSG00000111331, ENSG00000162645, ENSG00000165949, ENSG00000119917, ENSG00000171855, ENSG00000115415, ENSG00000204525, ENSG00000126709, ENSG00000170581, ENSG00000142089, ENSG00000213928, ENSG00000160710, ENSG00000157601, ENSG00000117595, ENSG00000137265, ENSG00000183486, ENSG00000119922, ENSG00000172183, ENSG00000067066, ENSG00000187608, ENSG00000135114, ENSG00000089127, ENSG0000…	1230	64	16792	6.6127	3.55229e-14	1.77615e-14	1.50112e-14
UP_KEYWORDS	Antiviral defense	39	2.7897	3.51483e-17	ENSG00000168209, ENSG00000058600, ENSG00000188313, ENSG00000111335, ENSG00000132256, ENSG00000137628, ENSG00000111331, ENSG00000130813, ENSG00000132274, ENSG00000119917, ENSG00000171855, ENSG00000115415, ENSG00000170581, ENSG00000142089, ENSG00000182393, ENSG00000140464, ENSG00000213928, ENSG00000197111, ENSG00000115267, ENSG00000157601, ENSG00000160710, ENSG00000183486, ENSG00000108771, ENSG0000…	1370	116	20581	5.05071	1.62034e-14	4.05084e-15	5.00368e-14
UP_KEYWORDS	Kinase	109	7.79685	3.78486e-15	ENSG00000114268, ENSG00000154310, ENSG00000105976, ENSG00000078142, ENSG00000181929, ENSG00000113240, ENSG00000090554, ENSG00000147010, ENSG00000181085, ENSG00000182866, ENSG00000073331, ENSG00000117266, ENSG00000152256, ENSG00000142235, ENSG00000131037, ENSG00000177169, ENSG00000196335, ENSG00000071909, ENSG00000136098, ENSG00000139625, ENSG00000145349, ENSG00000000938, ENSG00000120156, ENSG0000…	1370	735	20581	2.22785	1.74016e-12	3.48055e-13	5.37348e-12
GOTERM_BP_DIRECT	GO:0009615~response to virus	36	2.57511	3.26146e-14	ENSG00000111335, ENSG00000148346, ENSG00000116679, ENSG00000137628, ENSG00000111331, ENSG00000132274, ENSG00000119917, ENSG00000171855, ENSG00000142089, ENSG00000137965, ENSG00000107796, ENSG00000172936, ENSG00000115267, ENSG00000157601, ENSG00000160710, ENSG00000183486, ENSG00000108771, ENSG00000119922, ENSG00000068001, ENSG00000232810, ENSG00000107201, ENSG00000172183, ENSG00000000938, ENSG0000…	1230	110	16792	4.46794	1.45185e-10	4.83951e-11	6.13509e-11
GOTERM_BP_DIRECT	GO:0045071~negative regulation of viral genome replication	21	1.50215	5.60693e-13	ENSG00000188313, ENSG00000232810, ENSG00000111331, ENSG00000172183, ENSG00000130813, ENSG00000187608, ENSG00000121236, ENSG00000135114, ENSG00000089127, ENSG00000171855, ENSG00000163565, ENSG00000178685, ENSG00000145901, ENSG00000105939, ENSG00000142089, ENSG00000185745, ENSG00000185201, ENSG00000134321, ENSG00000160710, ENSG00000157601, ENSG00000185885	1230	40	16792	7.16732	2.49383e-09	6.23457e-10	1.05383e-09
UP_SEQ_FEATURE	mutagenesis site	232	16.5951	1.64485e-12	ENSG00000111335, ENSG00000154310, ENSG00000188313, ENSG00000113240, ENSG00000087074, ENSG00000115415, ENSG00000181085, ENSG00000115414, ENSG00000170581, ENSG00000131370, ENSG00000122958, ENSG00000140464, ENSG00000198911, ENSG00000076641, ENSG00000184937, ENSG00000113580, ENSG00000141458, ENSG00000163898, ENSG00000113658, ENSG00000115685, ENSG00000070669, ENSG00000003402, ENSG00000003400, ENSG0000…	1359	2191	20063	1.56323	6.03023e-09	3.01511e-09	3.02806e-09
GOTERM_BP_DIRECT	GO:0045893~positive regulation of transcription, DNA-templated	84	6.00858	5.64967e-12	ENSG00000118260, ENSG00000172766, ENSG00000170345, ENSG00000162552, ENSG00000069667, ENSG00000053254, ENSG00000163435, ENSG00000005483, ENSG00000173039, ENSG00000115415, ENSG00000114013, ENSG00000182393, ENSG00000185920, ENSG00000221926, ENSG00000102145, ENSG00000181104, ENSG00000175197, ENSG00000159592, ENSG00000184939, ENSG00000197299, ENSG00000122641, ENSG00000117595, ENSG00000184937, ENSG0000…	1230	515	16792	2.22674	2.51299e-08	5.02598e-09	1.06193e-08
KEGG_PATHWAY	hsa05200:Pathways in cancer	74	5.29328	6.91171e-12	ENSG00000138448, ENSG00000105976, ENSG00000073756, ENSG00000026103, ENSG00000170345, ENSG00000162552, ENSG00000090554, ENSG00000173039, ENSG00000161958, ENSG00000163235, ENSG00000171522, ENSG00000115415, ENSG00000115414, ENSG00000185920, ENSG00000140464, ENSG00000181104, ENSG00000169031, ENSG00000125845, ENSG00000044115, ENSG00000114353, ENSG00000056558, ENSG00000134853, ENSG00000053747, ENSG0000…	563	393	6879	2.30068	1.8316e-09	1.8316e-09	9.06122e-09
GOTERM_CC_DIRECT	GO:0005925~focal adhesion	68	4.86409	1.60108e-11	ENSG00000162458, ENSG00000109971, ENSG00000177731, ENSG00000111859, ENSG00000138448, ENSG00000120913, ENSG00000197321, ENSG00000147394, ENSG00000188352, ENSG00000147010, ENSG00000136068, ENSG00000196526, ENSG00000128805, ENSG00000089159, ENSG00000161638, ENSG00000214063, ENSG00000089157, ENSG00000135269, ENSG00000198910, ENSG00000011105, ENSG00000050820, ENSG00000167460, ENSG00000162614, ENSG0000…	1303	391	18224	2.43238	1.01989e-08	3.39964e-09	2.38404e-08
GOTERM_BP_DIRECT	GO:0007165~signal transduction	148	10.5866	1.69515e-11	ENSG00000115009, ENSG00000105976, ENSG00000181929, ENSG00000170382, ENSG00000090554, ENSG00000240891, ENSG00000177595, ENSG00000109452, ENSG00000087266, ENSG00000213390, ENSG00000131370, ENSG00000128585, ENSG00000089159, ENSG00000076641, ENSG00000115602, ENSG00000177169, ENSG00000113580, ENSG00000166592, ENSG00000056558, ENSG00000114353, ENSG00000141458, ENSG00000113658, ENSG00000120156, ENSG0000…	1230	1161	16792	1.74031	7.54005e-08	1.25667e-08	3.18625e-08
UP_KEYWORDS	Apoptosis	77	5.50787	2.93983e-10	ENSG00000168209, ENSG00000148346, ENSG00000140379, ENSG00000026103, ENSG00000204628, ENSG00000087074, ENSG00000165949, ENSG00000121858, ENSG00000177595, ENSG00000129473, ENSG00000109736, ENSG00000147010, ENSG00000140464, ENSG00000175197, ENSG00000176171, ENSG00000141682, ENSG00000113580, ENSG00000163545, ENSG00000118503, ENSG00000127863, ENSG00000119922, ENSG00000056558, ENSG00000003756, ENSG0000…	1370	536	20581	2.1581	1.35526e-07	2.25877e-08	4.18512e-07
UP_KEYWORDS	Innate immunity	48	3.43348	3.53268e-10	ENSG00000058600, ENSG00000111335, ENSG00000148346, ENSG00000132256, ENSG00000137628, ENSG00000111331, ENSG00000145782, ENSG00000119917, ENSG00000163565, ENSG00000117335, ENSG00000159674, ENSG00000142089, ENSG00000136695, ENSG00000140464, ENSG00000172936, ENSG00000182578, ENSG00000131981, ENSG00000197111, ENSG00000160710, ENSG00000157601, ENSG00000115267, ENSG00000243414, ENSG00000140853, ENSG0000…	1370	261	20581	2.76278	1.62857e-07	2.32652e-08	5.0291e-07
UP_KEYWORDS	Polymorphism	910	65.093	3.57296e-10	ENSG00000075651, ENSG00000137628, ENSG00000111331, ENSG00000113240, ENSG00000110075, ENSG00000087076, ENSG00000087074, ENSG00000170382, ENSG00000126777, ENSG00000088543, ENSG00000054277, ENSG00000166828, ENSG00000167987, ENSG00000170581, ENSG00000136695, ENSG00000166833, ENSG00000117266, ENSG00000185215, ENSG00000128585, ENSG00000198911, ENSG00000198910, ENSG00000156384, ENSG00000136098, ENSG0000…	1370	12043	20581	1.13515	1.64714e-07	2.05892e-08	5.08644e-07
UP_KEYWORDS	Proto-oncogene	45	3.21888	4.10706e-10	ENSG00000171094, ENSG00000119950, ENSG00000130396, ENSG00000171843, ENSG00000132155, ENSG00000105976, ENSG00000083168, ENSG00000113721, ENSG00000198400, ENSG00000170345, ENSG00000147689, ENSG00000141376, ENSG00000177606, ENSG00000182866, ENSG00000100311, ENSG00000134954, ENSG00000140464, ENSG00000175197, ENSG00000163660, ENSG00000182578, ENSG00000186716, ENSG00000138674, ENSG00000157554, ENSG0000…	1370	236	20581	2.86448	1.89336e-07	2.10373e-08	5.84678e-07
UP_KEYWORDS	Immunity	73	5.22175	4.29622e-10	ENSG00000154451, ENSG00000058600, ENSG00000111335, ENSG00000148346, ENSG00000130775, ENSG00000137628, ENSG00000111331, ENSG00000204525, ENSG00000101017, ENSG00000114013, ENSG00000142089, ENSG00000136695, ENSG00000140464, ENSG00000157601, ENSG00000076641, ENSG00000124256, ENSG00000183486, ENSG00000108771, ENSG00000091592, ENSG00000119922, ENSG00000172183, ENSG00000164509, ENSG00000152495, ENSG0000…	1370	500	20581	2.1933	1.98056e-07	1.98056e-08	6.11606e-07
GOTERM_BP_DIRECT	GO:0018108~peptidyl-tyrosine phosphorylation	36	2.57511	9.9913e-10	ENSG00000179335, ENSG00000171094, ENSG00000118972, ENSG00000013441, ENSG00000105976, ENSG00000113721, ENSG00000113240, ENSG00000198400, ENSG00000077782, ENSG00000154928, ENSG00000143322, ENSG00000136754, ENSG00000100311, ENSG00000178568, ENSG00000182578, ENSG00000186716, ENSG00000164400, ENSG00000037280, ENSG00000070759, ENSG00000115085, ENSG00000075388, ENSG00000113578, ENSG00000186895, ENSG0000…	1230	153	16792	3.21224	4.44412e-06	6.34875e-07	1.87798e-06
UP_KEYWORDS	Nucleotide-binding	184	13.1617	1.47626e-09	ENSG00000109971, ENSG00000187867, ENSG00000114268, ENSG00000154310, ENSG00000111335, ENSG00000078142, ENSG00000105976, ENSG00000181929, ENSG00000137628, ENSG00000111331, ENSG00000113240, ENSG00000100201, ENSG00000204410, ENSG00000054392, ENSG00000181085, ENSG00000182866, ENSG00000166833, ENSG00000117266, ENSG00000152256, ENSG00000142235, ENSG00000122643, ENSG00000197299, ENSG00000177169, ENSG0000…	1370	1788	20581	1.54595	6.80554e-07	6.18686e-08	2.10159e-06
GOTERM_BP_DIRECT	GO:0006954~inflammatory response	63	4.50644	1.5783e-09	ENSG00000115008, ENSG00000154451, ENSG00000115009, ENSG00000130775, ENSG00000073756, ENSG00000026103, ENSG00000170345, ENSG00000163435, ENSG00000163739, ENSG00000173039, ENSG00000101017, ENSG00000181104, ENSG00000134070, ENSG00000163701, ENSG00000123610, ENSG00000118503, ENSG00000125845, ENSG00000091592, ENSG00000152495, ENSG00000113916, ENSG00000162711, ENSG00000138623, ENSG00000164136, ENSG0000…	1230	379	16792	2.26934	7.02023e-06	8.77532e-07	2.96659e-06
GOTERM_BP_DIRECT	GO:0043065~positive regulation of apoptotic process	54	3.86266	1.57882e-09	ENSG00000118260, ENSG00000154358, ENSG00000073756, ENSG00000140379, ENSG00000026103, ENSG00000204628, ENSG00000121858, ENSG00000177595, ENSG00000101265, ENSG00000172819, ENSG00000176171, ENSG00000184937, ENSG00000141682, ENSG00000125845, ENSG00000148926, ENSG00000120129, ENSG00000119922, ENSG00000003756, ENSG00000146674, ENSG00000113916, ENSG00000143878, ENSG00000119383, ENSG00000198959, ENSG0000…	1230	300	16792	2.45737	7.02258e-06	7.80289e-07	2.96759e-06
KEGG_PATHWAY	hsa04064:NF-kappa B signaling pathway	27	1.93133	2.6325e-09	ENSG00000115085, ENSG00000056558, ENSG00000122861, ENSG00000073756, ENSG00000232810, ENSG00000140379, ENSG00000107201, ENSG00000082805, ENSG00000095585, ENSG00000177595, ENSG00000173039, ENSG00000102871, ENSG00000003402, ENSG00000023445, ENSG00000182866, ENSG00000101017, ENSG00000090339, ENSG00000227507, ENSG00000172936, ENSG00000135341, ENSG00000104856, ENSG00000243414, ENSG00000077150, ENSG0000…	563	87	6879	3.79194	6.97612e-07	3.48806e-07	3.4512e-06
UP_KEYWORDS	Ubl conjugation	174	12.4464	8.18355e-09	ENSG00000109971, ENSG00000146587, ENSG00000168209, ENSG00000161642, ENSG00000105976, ENSG00000197329, ENSG00000100201, ENSG00000171720, ENSG00000119938, ENSG00000069667, ENSG00000087074, ENSG00000166828, ENSG00000173039, ENSG00000168003, ENSG00000147010, ENSG00000115415, ENSG00000181085, ENSG00000204525, ENSG00000118804, ENSG00000124788, ENSG00000149925, ENSG00000140464, ENSG00000175197, ENSG0000…	1370	1705	20581	1.5331	3.77261e-06	3.14385e-07	1.165e-05
UP_KEYWORDS	Transferase	174	12.4464	9.39571e-09	ENSG00000171124, ENSG00000114268, ENSG00000154310, ENSG00000111335, ENSG00000078142, ENSG00000105976, ENSG00000181929, ENSG00000196620, ENSG00000111331, ENSG00000113240, ENSG00000054392, ENSG00000090554, ENSG00000147010, ENSG00000181085, ENSG00000182866, ENSG00000012232, ENSG00000073331, ENSG00000117266, ENSG00000152256, ENSG00000142235, ENSG00000122643, ENSG00000131037, ENSG00000177169, ENSG0000…	1370	1708	20581	1.53041	4.33141e-06	3.33186e-07	1.33756e-05
INTERPRO	IPR011009:Protein kinase-like domain	75	5.36481	1.07413e-08	ENSG00000142731, ENSG00000171094, ENSG00000154310, ENSG00000165752, ENSG00000105976, ENSG00000078142, ENSG00000114670, ENSG00000154358, ENSG00000113240, ENSG00000181085, ENSG00000182866, ENSG00000073331, ENSG00000117266, ENSG00000134070, ENSG00000037280, ENSG00000142235, ENSG00000070759, ENSG00000177169, ENSG00000163545, ENSG00000196335, ENSG00000071909, ENSG00000058091, ENSG00000136098, ENSG0000…	1305	531	18559	2.00868	1.99035e-05	1.99035e-05	1.83031e-05
UP_KEYWORDS	Tyrosine-protein kinase	27	1.93133	1.52844e-08	ENSG00000179335, ENSG00000171094, ENSG00000105976, ENSG00000013441, ENSG00000113721, ENSG00000113240, ENSG00000077782, ENSG00000198400, ENSG00000154928, ENSG00000143322, ENSG00000182866, ENSG00000178568, ENSG00000182578, ENSG00000037280, ENSG00000070759, ENSG00000136573, ENSG00000115085, ENSG00000065361, ENSG00000134853, ENSG00000000938, ENSG00000162733, ENSG00000142627, ENSG00000120156, ENSG0000…	1370	112	20581	3.62153	7.04608e-06	5.03293e-07	2.17587e-05
UP_KEYWORDS	ATP-binding	147	10.515	1.62434e-08	ENSG00000109971, ENSG00000187867, ENSG00000114268, ENSG00000154310, ENSG00000111335, ENSG00000078142, ENSG00000105976, ENSG00000181929, ENSG00000137628, ENSG00000111331, ENSG00000113240, ENSG00000100201, ENSG00000204410, ENSG00000181085, ENSG00000182866, ENSG00000117266, ENSG00000166833, ENSG00000152256, ENSG00000142235, ENSG00000197299, ENSG00000177169, ENSG00000196335, ENSG00000071909, ENSG0000…	1370	1391	20581	1.58758	7.48818e-06	4.99214e-07	2.3124e-05
INTERPRO	IPR017441:Protein kinase, ATP binding site	59	4.22031	1.87545e-08	ENSG00000142731, ENSG00000171094, ENSG00000154310, ENSG00000165752, ENSG00000105976, ENSG00000154358, ENSG00000113240, ENSG00000181085, ENSG00000182866, ENSG00000117266, ENSG00000037280, ENSG00000142235, ENSG00000070759, ENSG00000177169, ENSG00000163545, ENSG00000071909, ENSG00000058091, ENSG00000136098, ENSG00000110422, ENSG00000134853, ENSG00000152495, ENSG00000145349, ENSG00000000938, ENSG0000…	1305	381	18559	2.20227	3.47515e-05	1.73759e-05	3.19576e-05
GOTERM_BP_DIRECT	GO:0060333~interferon-gamma-mediated signaling pathway	22	1.57368	1.90595e-08	ENSG00000111335, ENSG00000132256, ENSG00000258659, ENSG00000111331, ENSG00000148660, ENSG00000067066, ENSG00000145349, ENSG00000162645, ENSG00000132274, ENSG00000135114, ENSG00000089127, ENSG00000166710, ENSG00000115415, ENSG00000204525, ENSG00000090339, ENSG00000140464, ENSG00000213928, ENSG00000117228, ENSG00000185507, ENSG00000117595, ENSG00000137265, ENSG00000169403	1230	71	16792	4.23021	8.47731e-05	8.47763e-06	3.58246e-05
UP_SEQ_FEATURE	binding site:ATP	75	5.36481	1.95049e-08	ENSG00000142731, ENSG00000171094, ENSG00000154310, ENSG00000165752, ENSG00000105976, ENSG00000114670, ENSG00000154358, ENSG00000113240, ENSG00000181085, ENSG00000110047, ENSG00000182866, ENSG00000117266, ENSG00000102144, ENSG00000152256, ENSG00000037280, ENSG00000142235, ENSG00000070759, ENSG00000177169, ENSG00000106633, ENSG00000163545, ENSG00000196335, ENSG00000071909, ENSG00000058091, ENSG0000…	1359	558	20063	1.98428	7.15023e-05	2.38347e-05	3.59059e-05
GOTERM_BP_DIRECT	GO:0045944~positive regulation of transcription from RNA polymerase II promoter	120	8.58369	2.14415e-08	ENSG00000115008, ENSG00000125740, ENSG00000185022, ENSG00000188313, ENSG00000105976, ENSG00000100201, ENSG00000171720, ENSG00000069667, ENSG00000188994, ENSG00000090554, ENSG00000173039, ENSG00000115415, ENSG00000134317, ENSG00000140464, ENSG00000175197, ENSG00000198911, ENSG00000122641, ENSG00000166529, ENSG00000184937, ENSG00000113580, ENSG00000136352, ENSG00000125845, ENSG00000178573, ENSG0000…	1230	981	16792	1.66997	9.53672e-05	8.67012e-06	4.03018e-05
GOTERM_BP_DIRECT	GO:0051092~positive regulation of NF-kappaB transcription factor activity	31	2.21745	2.18583e-08	ENSG00000171094, ENSG00000132256, ENSG00000198400, ENSG00000082805, ENSG00000132274, ENSG00000177595, ENSG00000167550, ENSG00000151651, ENSG00000173039, ENSG00000101017, ENSG00000141527, ENSG00000172936, ENSG00000134070, ENSG00000135341, ENSG00000166501, ENSG00000136244, ENSG00000120659, ENSG00000150991, ENSG00000056558, ENSG00000169083, ENSG00000232810, ENSG00000105287, ENSG00000162711, ENSG0000…	1230	133	16792	3.18205	9.72209e-05	8.1021e-06	4.10852e-05
UP_SEQ_FEATURE	domain:Protein kinase	67	4.79256	2.45224e-08	ENSG00000142731, ENSG00000171094, ENSG00000154310, ENSG00000165752, ENSG00000105976, ENSG00000114670, ENSG00000113240, ENSG00000181085, ENSG00000182866, ENSG00000117266, ENSG00000134070, ENSG00000037280, ENSG00000142235, ENSG00000070759, ENSG00000177169, ENSG00000163545, ENSG00000196335, ENSG00000071909, ENSG00000058091, ENSG00000136098, ENSG00000139625, ENSG00000110422, ENSG00000134853, ENSG0000…	1359	478	20063	2.0693	8.98952e-05	2.24746e-05	4.51426e-05
INTERPRO	IPR008266:Tyrosine-protein kinase, active site	25	1.78827	2.61743e-08	ENSG00000142731, ENSG00000171094, ENSG00000105976, ENSG00000154358, ENSG00000113721, ENSG00000198400, ENSG00000077782, ENSG00000154928, ENSG00000143322, ENSG00000182866, ENSG00000178568, ENSG00000182578, ENSG00000142235, ENSG00000037280, ENSG00000070759, ENSG00000115085, ENSG00000134853, ENSG00000000938, ENSG00000162733, ENSG00000142627, ENSG00000120156, ENSG00000153208, ENSG00000164078, ENSG0000…	1305	95	18559	3.74249	4.84998e-05	1.61669e-05	4.46008e-05
UP_KEYWORDS	Host-virus interaction	57	4.07725	2.65664e-08	ENSG00000109971, ENSG00000138448, ENSG00000118260, ENSG00000116679, ENSG00000204628, ENSG00000075151, ENSG00000077380, ENSG00000132274, ENSG00000173039, ENSG00000115415, ENSG00000204525, ENSG00000114013, ENSG00000182866, ENSG00000170581, ENSG00000140464, ENSG00000135899, ENSG00000161638, ENSG00000089157, ENSG00000176171, ENSG00000108771, ENSG00000141458, ENSG00000099956, ENSG00000134853, ENSG0000…	1370	385	20581	2.22413	1.2247e-05	7.65444e-07	3.78197e-05
GOTERM_BP_DIRECT	GO:0048015~phosphatidylinositol-mediated signaling	27	1.93133	3.06188e-08	ENSG00000118972, ENSG00000133056, ENSG00000078142, ENSG00000113721, ENSG00000177455, ENSG00000105851, ENSG00000077782, ENSG00000198400, ENSG00000185950, ENSG00000188372, ENSG00000182866, ENSG00000100311, ENSG00000114013, ENSG00000178568, ENSG00000182578, ENSG00000075388, ENSG00000113578, ENSG00000186895, ENSG00000065361, ENSG00000111241, ENSG00000134853, ENSG00000171608, ENSG00000033327, ENSG0000…	1230	106	16792	3.4774	0.000136183	1.04763e-05	5.75517e-05
INTERPRO	IPR001245:Serine-threonine/tyrosine-protein kinase catalytic domain	31	2.21745	3.07405e-08	ENSG00000182541, ENSG00000171094, ENSG00000132155, ENSG00000105976, ENSG00000113721, ENSG00000077782, ENSG00000198400, ENSG00000154928, ENSG00000143322, ENSG00000182866, ENSG00000178568, ENSG00000135341, ENSG00000182578, ENSG00000142235, ENSG00000037280, ENSG00000136573, ENSG00000070759, ENSG00000136098, ENSG00000115085, ENSG00000139625, ENSG00000065361, ENSG00000134853, ENSG00000162733, ENSG0000…	1305	140	18559	3.14904	5.69605e-05	1.42404e-05	5.23816e-05
GOTERM_BP_DIRECT	GO:0006915~apoptotic process	79	5.65093	4.17107e-08	ENSG00000115008, ENSG00000161642, ENSG00000188313, ENSG00000148346, ENSG00000026103, ENSG00000204628, ENSG00000087074, ENSG00000121858, ENSG00000177595, ENSG00000164978, ENSG00000109736, ENSG00000147010, ENSG00000115415, ENSG00000140464, ENSG00000175197, ENSG00000157601, ENSG00000176171, ENSG00000141682, ENSG00000113580, ENSG00000163545, ENSG00000118503, ENSG00000185650, ENSG00000127863, ENSG0000…	1230	567	16792	1.90214	0.000185512	1.3252e-05	7.84001e-05
GOTERM_BP_DIRECT	GO:0046854~phosphatidylinositol phosphorylation	25	1.78827	4.5081e-08	ENSG00000118972, ENSG00000133056, ENSG00000078142, ENSG00000113721, ENSG00000177455, ENSG00000105851, ENSG00000077782, ENSG00000185950, ENSG00000167103, ENSG00000182866, ENSG00000100311, ENSG00000114013, ENSG00000178568, ENSG00000075388, ENSG00000113578, ENSG00000186895, ENSG00000065361, ENSG00000111241, ENSG00000171608, ENSG00000134853, ENSG00000068745, ENSG00000162813, ENSG00000151689, ENSG0000…	1230	94	16792	3.63086	0.0002005	1.33679e-05	8.47351e-05
GOTERM_BP_DIRECT	GO:0043123~positive regulation of I-kappaB kinase/NF-kappaB signaling	34	2.43205	5.28225e-08	ENSG00000115008, ENSG00000132256, ENSG00000197329, ENSG00000104529, ENSG00000132274, ENSG00000121858, ENSG00000173039, ENSG00000023445, ENSG00000101017, ENSG00000181104, ENSG00000172936, ENSG00000135341, ENSG00000167191, ENSG00000166501, ENSG00000171302, ENSG00000243414, ENSG00000120659, ENSG00000150991, ENSG00000100097, ENSG00000127863, ENSG00000232810, ENSG00000198121, ENSG00000198959, ENSG0000…	1230	161	16792	2.88304	0.000234927	1.46846e-05	9.92862e-05
GOTERM_BP_DIRECT	GO:0043066~negative regulation of apoptotic process	67	4.79256	6.19087e-08	ENSG00000144747, ENSG00000140379, ENSG00000172766, ENSG00000026103, ENSG00000171720, ENSG00000177595, ENSG00000129473, ENSG00000173039, ENSG00000163235, ENSG00000145287, ENSG00000102145, ENSG00000167772, ENSG00000037280, ENSG00000172819, ENSG00000176171, ENSG00000184937, ENSG00000163545, ENSG00000120129, ENSG00000115641, ENSG00000110422, ENSG00000164509, ENSG00000137331, ENSG00000120156, ENSG0000…	1230	455	16792	2.0103	0.000275332	1.61981e-05	0.000116365
KEGG_PATHWAY	hsa04668:TNF signaling pathway	28	2.00286	7.10578e-08	ENSG00000109339, ENSG00000115009, ENSG00000118260, ENSG00000073756, ENSG00000105851, ENSG00000170345, ENSG00000026103, ENSG00000163739, ENSG00000173039, ENSG00000023445, ENSG00000177606, ENSG00000135341, ENSG00000164400, ENSG00000136244, ENSG00000169245, ENSG00000118503, ENSG00000078401, ENSG00000056558, ENSG00000232810, ENSG00000171608, ENSG00000164136, ENSG00000003402, ENSG00000102871, ENSG0000…	563	107	6879	3.19736	1.88301e-05	6.27675e-06	9.31566e-05
INTERPRO	IPR000719:Protein kinase, catalytic domain	68	4.86409	8.79487e-08	ENSG00000142731, ENSG00000171094, ENSG00000154310, ENSG00000165752, ENSG00000105976, ENSG00000114670, ENSG00000154358, ENSG00000113240, ENSG00000181085, ENSG00000182866, ENSG00000117266, ENSG00000134070, ENSG00000037280, ENSG00000142235, ENSG00000070759, ENSG00000177169, ENSG00000163545, ENSG00000196335, ENSG00000071909, ENSG00000058091, ENSG00000136098, ENSG00000139625, ENSG00000110422, ENSG0000…	1305	487	18559	1.98575	0.000162956	3.25933e-05	0.000149864
UP_SEQ_FEATURE	sequence variant	932	66.6667	1.1648e-07	ENSG00000075651, ENSG00000137628, ENSG00000111331, ENSG00000113240, ENSG00000110075, ENSG00000087076, ENSG00000087074, ENSG00000170382, ENSG00000126777, ENSG00000088543, ENSG00000054277, ENSG00000166828, ENSG00000167987, ENSG00000170581, ENSG00000136695, ENSG00000166833, ENSG00000117266, ENSG00000185215, ENSG00000128585, ENSG00000198911, ENSG00000184937, ENSG00000198910, ENSG00000156384, ENSG0000…	1359	12443	20063	1.10578	0.000426923	8.53993e-05	0.000214424
KEGG_PATHWAY	hsa05164:Influenza A	37	2.64664	1.25311e-07	ENSG00000109971, ENSG00000109339, ENSG00000115008, ENSG00000111335, ENSG00000132155, ENSG00000116679, ENSG00000111331, ENSG00000105851, ENSG00000026103, ENSG00000160917, ENSG00000121858, ENSG00000173039, ENSG00000171855, ENSG00000115415, ENSG00000177606, ENSG00000170581, ENSG00000140464, ENSG00000172936, ENSG00000213928, ENSG00000166501, ENSG00000157601, ENSG00000115267, ENSG00000160710, ENSG0000…	563	174	6879	2.59818	3.32068e-05	8.30179e-06	0.000164282
UP_SEQ_FEATURE	active site:Proton acceptor	83	5.93705	1.35311e-07	ENSG00000142731, ENSG00000171094, ENSG00000154310, ENSG00000165752, ENSG00000105976, ENSG00000114670, ENSG00000154358, ENSG00000073756, ENSG00000113240, ENSG00000087076, ENSG00000160439, ENSG00000181085, ENSG00000182866, ENSG00000117266, ENSG00000149925, ENSG00000142235, ENSG00000037280, ENSG00000167733, ENSG00000070759, ENSG00000177169, ENSG00000163545, ENSG00000071909, ENSG00000058091, ENSG0000…	1359	672	20063	1.82341	0.000495927	8.26716e-05	0.00024909
KEGG_PATHWAY	hsa04151:PI3K-Akt signaling pathway	58	4.14878	1.36315e-07	ENSG00000168209, ENSG00000136457, ENSG00000138448, ENSG00000105976, ENSG00000118260, ENSG00000177455, ENSG00000130635, ENSG00000173039, ENSG00000161958, ENSG00000171855, ENSG00000115414, ENSG00000181104, ENSG00000145623, ENSG00000037280, ENSG00000161638, ENSG00000169031, ENSG00000143590, ENSG00000092020, ENSG00000134853, ENSG00000120156, ENSG00000053747, ENSG00000108821, ENSG00000119630, ENSG0000…	563	345	6879	2.05412	3.61228e-05	7.22467e-06	0.000178709
GOTERM_BP_DIRECT	GO:0006468~protein phosphorylation	66	4.72103	1.5357e-07	ENSG00000142731, ENSG00000154310, ENSG00000078142, ENSG00000114670, ENSG00000181929, ENSG00000118260, ENSG00000154358, ENSG00000182866, ENSG00000073331, ENSG00000117266, ENSG00000152256, ENSG00000101265, ENSG00000134070, ENSG00000142235, ENSG00000070759, ENSG00000177169, ENSG00000163545, ENSG00000196335, ENSG00000071909, ENSG00000125845, ENSG00000058091, ENSG00000136098, ENSG00000139625, ENSG0000…	1230	456	16792	1.97595	0.000682844	3.7948e-05	0.000288652
GOTERM_BP_DIRECT	GO:0098609~cell-cell adhesion	46	3.29041	1.78681e-07	ENSG00000109971, ENSG00000130396, ENSG00000139734, ENSG00000177106, ENSG00000122786, ENSG00000168385, ENSG00000204628, ENSG00000135048, ENSG00000082805, ENSG00000104529, ENSG00000123159, ENSG00000196586, ENSG00000126777, ENSG00000168003, ENSG00000136754, ENSG00000115415, ENSG00000134333, ENSG00000113282, ENSG00000110047, ENSG00000104408, ENSG00000136068, ENSG00000149925, ENSG00000137942, ENSG0000…	1230	271	16792	2.31732	0.000794458	4.18293e-05	0.000335852
GOTERM_MF_DIRECT	GO:0098641~cadherin binding involved in cell-cell adhesion	48	3.43348	1.87703e-07	ENSG00000109971, ENSG00000130396, ENSG00000139734, ENSG00000177106, ENSG00000122786, ENSG00000168385, ENSG00000204628, ENSG00000135048, ENSG00000082805, ENSG00000104529, ENSG00000123159, ENSG00000196586, ENSG00000126777, ENSG00000168003, ENSG00000136754, ENSG00000115415, ENSG00000134333, ENSG00000113282, ENSG00000110047, ENSG00000104408, ENSG00000136068, ENSG00000149925, ENSG00000137942, ENSG0000…	1234	290	16881	2.26426	0.00022428	0.000112146	0.000303295
GOTERM_CC_DIRECT	GO:0005654~nucleoplasm	266	19.0272	2.19009e-07	ENSG00000161642, ENSG00000154310, ENSG00000111331, ENSG00000110075, ENSG00000171720, ENSG00000115415, ENSG00000134317, ENSG00000170581, ENSG00000143409, ENSG00000166833, ENSG00000140464, ENSG00000089159, ENSG00000198911, ENSG00000088833, ENSG00000184937, ENSG00000113580, ENSG00000136352, ENSG00000109381, ENSG00000184634, ENSG00000113658, ENSG00000099622, ENSG00000179348, ENSG00000145901, ENSG0000…	1303	2784	18224	1.33632	0.000139499	3.48766e-05	0.000326108
GOTERM_MF_DIRECT	GO:0046934~phosphatidylinositol-4,5-bisphosphate 3-kinase activity	19	1.35908	2.60007e-07	ENSG00000113578, ENSG00000075388, ENSG00000118972, ENSG00000186895, ENSG00000111241, ENSG00000065361, ENSG00000177455, ENSG00000113721, ENSG00000077782, ENSG00000105851, ENSG00000185950, ENSG00000171608, ENSG00000134853, ENSG00000182866, ENSG00000114013, ENSG00000100311, ENSG00000178568, ENSG00000070193, ENSG00000113070	1234	62	16881	4.19223	0.00031066	0.000103564	0.000420126
GOTERM_BP_DIRECT	GO:0001666~response to hypoxia	34	2.43205	2.7137e-07	ENSG00000168209, ENSG00000134013, ENSG00000132155, ENSG00000169057, ENSG00000118260, ENSG00000122861, ENSG00000112715, ENSG00000214274, ENSG00000135766, ENSG00000107159, ENSG00000134333, ENSG00000152952, ENSG00000110911, ENSG00000134954, ENSG00000103415, ENSG00000140464, ENSG00000167772, ENSG00000177000, ENSG00000166501, ENSG00000129521, ENSG00000176171, ENSG00000125845, ENSG00000148926, ENSG0000…	1230	172	16792	2.69866	0.00120633	6.03509e-05	0.000510071
GOTERM_MF_DIRECT	GO:0004713~protein tyrosine kinase activity	29	2.07439	2.85928e-07	ENSG00000179335, ENSG00000118972, ENSG00000171094, ENSG00000105976, ENSG00000113721, ENSG00000113240, ENSG00000077782, ENSG00000143322, ENSG00000182866, ENSG00000178568, ENSG00000164400, ENSG00000186716, ENSG00000136573, ENSG00000070759, ENSG00000115085, ENSG00000075388, ENSG00000113578, ENSG00000186895, ENSG00000065361, ENSG00000111241, ENSG00000126561, ENSG00000000938, ENSG00000142627, ENSG0000…	1234	133	16881	2.98284	0.000341626	8.54173e-05	0.000462009
INTERPRO	IPR020635:Tyrosine-protein kinase, catalytic domain	22	1.57368	2.89253e-07	ENSG00000171094, ENSG00000115085, ENSG00000105976, ENSG00000065361, ENSG00000113721, ENSG00000198400, ENSG00000077782, ENSG00000134853, ENSG00000162733, ENSG00000000938, ENSG00000154928, ENSG00000120156, ENSG00000142627, ENSG00000143322, ENSG00000182866, ENSG00000178568, ENSG00000153208, ENSG00000182578, ENSG00000037280, ENSG00000164078, ENSG00000136573, ENSG00000125508	1305	85	18559	3.68085	0.000535843	8.93271e-05	0.000492884
GOTERM_CC_DIRECT	GO:0005913~cell-cell adherens junction	50	3.57654	4.26918e-07	ENSG00000109971, ENSG00000130396, ENSG00000139734, ENSG00000122786, ENSG00000177106, ENSG00000168385, ENSG00000204628, ENSG00000135048, ENSG00000104529, ENSG00000082805, ENSG00000123159, ENSG00000196586, ENSG00000126777, ENSG00000168003, ENSG00000115415, ENSG00000113282, ENSG00000134333, ENSG00000136754, ENSG00000110047, ENSG00000104408, ENSG00000136068, ENSG00000149925, ENSG00000137942, ENSG0000…	1303	323	18224	2.16504	0.00027191	5.43879e-05	0.000635686
GOTERM_BP_DIRECT	GO:0030335~positive regulation of cell migration	35	2.50358	4.53781e-07	ENSG00000138448, ENSG00000134014, ENSG00000122861, ENSG00000112715, ENSG00000113721, ENSG00000185950, ENSG00000204628, ENSG00000100311, ENSG00000181104, ENSG00000182578, ENSG00000197879, ENSG00000161638, ENSG00000167657, ENSG00000001617, ENSG00000114209, ENSG00000050820, ENSG00000123610, ENSG00000125845, ENSG00000078401, ENSG00000170379, ENSG00000113578, ENSG00000185033, ENSG00000171608, ENSG0000…	1230	184	16792	2.59685	0.00201638	9.61106e-05	0.000852932
KEGG_PATHWAY	hsa04380:Osteoclast differentiation	30	2.14592	4.89356e-07	ENSG00000109339, ENSG00000115008, ENSG00000125740, ENSG00000118260, ENSG00000105851, ENSG00000170345, ENSG00000173039, ENSG00000171855, ENSG00000115415, ENSG00000177606, ENSG00000182866, ENSG00000170581, ENSG00000135341, ENSG00000213928, ENSG00000182578, ENSG00000104856, ENSG00000120659, ENSG00000115641, ENSG00000158517, ENSG00000232810, ENSG00000171608, ENSG00000152495, ENSG00000033327, ENSG0000…	563	131	6879	2.79812	0.000129671	2.1613e-05	0.000641544
GOTERM_BP_DIRECT	GO:0008285~negative regulation of cell proliferation	58	4.14878	6.47094e-07	ENSG00000115008, ENSG00000178252, ENSG00000073756, ENSG00000155508, ENSG00000163739, ENSG00000082458, ENSG00000182393, ENSG00000102145, ENSG00000140464, ENSG00000181104, ENSG00000116260, ENSG00000102760, ENSG00000117595, ENSG00000172819, ENSG00000122641, ENSG00000135269, ENSG00000184937, ENSG00000169031, ENSG00000125845, ENSG00000148926, ENSG00000003756, ENSG00000087494, ENSG00000099956, ENSG0000…	1230	396	16792	1.99954	0.00287414	0.000130822	0.00121628
KEGG_PATHWAY	hsa05162:Measles	30	2.14592	6.85697e-07	ENSG00000115008, ENSG00000109971, ENSG00000111335, ENSG00000111331, ENSG00000105851, ENSG00000026103, ENSG00000204628, ENSG00000121858, ENSG00000173039, ENSG00000171855, ENSG00000115415, ENSG00000117335, ENSG00000170581, ENSG00000172936, ENSG00000135341, ENSG00000213928, ENSG00000115267, ENSG00000157601, ENSG00000160710, ENSG00000136244, ENSG00000118503, ENSG00000107201, ENSG00000126561, ENSG0000…	563	133	6879	2.75605	0.000181693	2.59582e-05	0.000898944
UP_SEQ_FEATURE	nucleotide phosphate-binding region:ATP	108	7.72532	1.03396e-06	ENSG00000114268, ENSG00000154310, ENSG00000105976, ENSG00000137628, ENSG00000113240, ENSG00000100201, ENSG00000204410, ENSG00000181085, ENSG00000182866, ENSG00000117266, ENSG00000166833, ENSG00000152256, ENSG00000142235, ENSG00000197299, ENSG00000177169, ENSG00000196335, ENSG00000071909, ENSG00000136098, ENSG00000139625, ENSG00000000938, ENSG00000145349, ENSG00000145246, ENSG00000120156, ENSG0000…	1359	994	20063	1.60403	0.00378334	0.000541356	0.00190338
GOTERM_CC_DIRECT	GO:0045121~membrane raft	36	2.57511	1.39267e-06	ENSG00000188313, ENSG00000154639, ENSG00000105369, ENSG00000026103, ENSG00000183853, ENSG00000154928, ENSG00000155066, ENSG00000023445, ENSG00000182866, ENSG00000142192, ENSG00000102144, ENSG00000167191, ENSG00000164690, ENSG00000197879, ENSG00000167657, ENSG00000076641, ENSG00000168918, ENSG00000063660, ENSG00000181856, ENSG00000115085, ENSG00000114353, ENSG00000182718, ENSG00000068001, ENSG0000…	1303	206	18224	2.44419	0.00088674	0.000147845	0.00207369
SMART	SM00219:TyrKc	22	1.57368	1.64253e-06	ENSG00000171094, ENSG00000115085, ENSG00000105976, ENSG00000065361, ENSG00000113721, ENSG00000198400, ENSG00000077782, ENSG00000134853, ENSG00000162733, ENSG00000000938, ENSG00000154928, ENSG00000120156, ENSG00000142627, ENSG00000143322, ENSG00000182866, ENSG00000178568, ENSG00000153208, ENSG00000182578, ENSG00000037280, ENSG00000164078, ENSG00000136573, ENSG00000125508	790	85	10057	3.29492	0.000640381	0.000640381	0.00228254
KEGG_PATHWAY	hsa04014:Ras signaling pathway	41	2.93276	1.90446e-06	ENSG00000109339, ENSG00000169242, ENSG00000064300, ENSG00000118972, ENSG00000130396, ENSG00000132155, ENSG00000105976, ENSG00000075651, ENSG00000112715, ENSG00000113721, ENSG00000105851, ENSG00000077782, ENSG00000148680, ENSG00000161958, ENSG00000173039, ENSG00000143322, ENSG00000100311, ENSG00000237441, ENSG00000134954, ENSG00000182578, ENSG00000105808, ENSG00000037280, ENSG00000166501, ENSG0000…	563	226	6879	2.21663	0.000504554	6.30832e-05	0.00249671
GOTERM_BP_DIRECT	GO:0001525~angiogenesis	38	2.71817	2.21314e-06	ENSG00000169242, ENSG00000138448, ENSG00000073756, ENSG00000112715, ENSG00000105851, ENSG00000077782, ENSG00000106392, ENSG00000214274, ENSG00000069667, ENSG00000154928, ENSG00000151651, ENSG00000163235, ENSG00000141376, ENSG00000115414, ENSG00000140545, ENSG00000177606, ENSG00000130066, ENSG00000185215, ENSG00000128805, ENSG00000167772, ENSG00000161638, ENSG00000105220, ENSG00000114209, ENSG0000…	1230	223	16792	2.32636	0.00979574	0.00042791	0.00415977
KEGG_PATHWAY	hsa04010:MAPK signaling pathway	44	3.14735	2.37965e-06	ENSG00000109971, ENSG00000115008, ENSG00000109339, ENSG00000118972, ENSG00000132155, ENSG00000113721, ENSG00000198400, ENSG00000077782, ENSG00000026103, ENSG00000170345, ENSG00000173039, ENSG00000161958, ENSG00000177606, ENSG00000138166, ENSG00000100311, ENSG00000130829, ENSG00000136068, ENSG00000175197, ENSG00000135341, ENSG00000153233, ENSG00000104856, ENSG00000166501, ENSG00000120129, ENSG0000…	563	253	6879	2.12495	0.000630409	7.00651e-05	0.00311967
GOTERM_BP_DIRECT	GO:0014066~regulation of phosphatidylinositol 3-kinase signaling	20	1.43062	2.42348e-06	ENSG00000113578, ENSG00000075388, ENSG00000118972, ENSG00000186895, ENSG00000111241, ENSG00000065361, ENSG00000177455, ENSG00000113721, ENSG00000077782, ENSG00000185950, ENSG00000171608, ENSG00000134853, ENSG00000137331, ENSG00000182866, ENSG00000114013, ENSG00000100311, ENSG00000178568, ENSG00000079385, ENSG00000070193, ENSG00000113070	1230	78	16792	3.50052	0.0107217	0.000449051	0.00455512
GOTERM_BP_DIRECT	GO:0043547~positive regulation of GTPase activity	73	5.22175	2.51398e-06	ENSG00000115009, ENSG00000100241, ENSG00000154358, ENSG00000162552, ENSG00000204628, ENSG00000184014, ENSG00000141376, ENSG00000124313, ENSG00000101017, ENSG00000213390, ENSG00000128805, ENSG00000132669, ENSG00000047365, ENSG00000131037, ENSG00000175984, ENSG00000198915, ENSG00000134853, ENSG00000145349, ENSG00000120156, ENSG00000196712, ENSG00000137936, ENSG00000165322, ENSG00000186635, ENSG0000…	1230	565	16792	1.76389	0.0111199	0.000447187	0.00472521
UP_KEYWORDS	Inflammatory response	28	2.00286	2.53293e-06	ENSG00000154451, ENSG00000115008, ENSG00000115009, ENSG00000130775, ENSG00000105851, ENSG00000163435, ENSG00000163739, ENSG00000183049, ENSG00000163565, ENSG00000172936, ENSG00000182578, ENSG00000163701, ENSG00000243414, ENSG00000169245, ENSG00000118503, ENSG00000091592, ENSG00000171608, ENSG00000104518, ENSG00000152495, ENSG00000113916, ENSG00000173391, ENSG00000162711, ENSG00000138623, ENSG0000…	1370	152	20581	2.76733	0.001167	6.86849e-05	0.0036058
GOTERM_BP_DIRECT	GO:0043410~positive regulation of MAPK cascade	20	1.43062	4.42847e-06	ENSG00000170214, ENSG00000167244, ENSG00000064300, ENSG00000132256, ENSG00000095752, ENSG00000169083, ENSG00000077782, ENSG00000146674, ENSG00000026103, ENSG00000198121, ENSG00000173918, ENSG00000181449, ENSG00000157873, ENSG00000100311, ENSG00000181104, ENSG00000037280, ENSG00000136244, ENSG00000070193, ENSG00000153064, ENSG00000125845	1230	81	16792	3.37087	0.0195051	0.000757323	0.0083235
GOTERM_BP_DIRECT	GO:0071456~cellular response to hypoxia	22	1.57368	4.65989e-06	ENSG00000117400, ENSG00000185650, ENSG00000181856, ENSG00000112033, ENSG00000073756, ENSG00000112715, ENSG00000137449, ENSG00000197930, ENSG00000069667, ENSG00000168140, ENSG00000151651, ENSG00000114023, ENSG00000090339, ENSG00000104765, ENSG00000141510, ENSG00000102760, ENSG00000159167, ENSG00000176171, ENSG00000104419, ENSG00000141682, ENSG00000100644, ENSG00000078401	1230	96	16792	3.12859	0.0205139	0.00076738	0.00875845
GOTERM_BP_DIRECT	GO:0042981~regulation of apoptotic process	36	2.57511	5.15937e-06	ENSG00000064300, ENSG00000171094, ENSG00000049249, ENSG00000132155, ENSG00000035664, ENSG00000026103, ENSG00000177595, ENSG00000129473, ENSG00000023445, ENSG00000115415, ENSG00000134954, ENSG00000141527, ENSG00000167657, ENSG00000141682, ENSG00000050820, ENSG00000120129, ENSG00000100097, ENSG00000003756, ENSG00000146674, ENSG00000113916, ENSG00000078900, ENSG00000125398, ENSG00000143401, ENSG0000…	1230	213	16792	2.30739	0.0226876	0.000819269	0.0096972
UP_KEYWORDS	Tumor suppressor	30	2.14592	5.82147e-06	ENSG00000169242, ENSG00000129355, ENSG00000107551, ENSG00000168769, ENSG00000139618, ENSG00000147889, ENSG00000116285, ENSG00000185920, ENSG00000140464, ENSG00000101265, ENSG00000167657, ENSG00000135164, ENSG00000114388, ENSG00000147883, ENSG00000184937, ENSG00000178573, ENSG00000099956, ENSG00000119714, ENSG00000143878, ENSG00000078900, ENSG00000185499, ENSG00000196712, ENSG00000141510, ENSG0000…	1370	177	20581	2.54621	0.00268011	0.000149084	0.00828708
GOTERM_MF_DIRECT	GO:0019901~protein kinase binding	53	3.79113	6.02663e-06	ENSG00000181929, ENSG00000087074, ENSG00000132274, ENSG00000173039, ENSG00000182866, ENSG00000102760, ENSG00000089159, ENSG00000104872, ENSG00000050820, ENSG00000139625, ENSG00000164509, ENSG00000000938, ENSG00000005700, ENSG00000090061, ENSG00000124067, ENSG00000141510, ENSG00000134982, ENSG00000119487, ENSG00000075711, ENSG00000108861, ENSG00000141738, ENSG00000145730, ENSG00000100644, ENSG0000…	1234	376	16881	1.92828	0.00717598	0.00143933	0.00973756
GOTERM_BP_DIRECT	GO:0006919~activation of cysteine-type endopeptidase activity involved in apoptotic process	20	1.43062	6.49607e-06	ENSG00000064300, ENSG00000091592, ENSG00000232810, ENSG00000026103, ENSG00000204628, ENSG00000121858, ENSG00000165949, ENSG00000177595, ENSG00000162711, ENSG00000114023, ENSG00000102871, ENSG00000147889, ENSG00000182866, ENSG00000110911, ENSG00000181634, ENSG00000140464, ENSG00000181104, ENSG00000129521, ENSG00000169031, ENSG00000141682	1230	83	16792	3.28965	0.0284812	0.00099587	0.0122094
UP_KEYWORDS	Activator	75	5.36481	7.53301e-06	ENSG00000146587, ENSG00000177731, ENSG00000118260, ENSG00000108312, ENSG00000130772, ENSG00000069667, ENSG00000163435, ENSG00000030419, ENSG00000173039, ENSG00000115415, ENSG00000170581, ENSG00000166669, ENSG00000140464, ENSG00000102145, ENSG00000175197, ENSG00000198911, ENSG00000135164, ENSG00000166529, ENSG00000137265, ENSG00000136352, ENSG00000178573, ENSG00000109381, ENSG00000184634, ENSG0000…	1370	661	20581	1.70453	0.00346671	0.000182759	0.0107234
GOTERM_BP_DIRECT	GO:0061621~canonical glycolysis	11	0.786838	7.62651e-06	ENSG00000141959, ENSG00000111669, ENSG00000114268, ENSG00000102144, ENSG00000149925, ENSG00000170525, ENSG00000105220, ENSG00000106633, ENSG00000159399, ENSG00000111674, ENSG00000109107	1230	26	16792	5.77586	0.0333539	0.00113012	0.014334
UP_KEYWORDS	Cytokine	31	2.21745	8.6571e-06	ENSG00000008517, ENSG00000115008, ENSG00000115009, ENSG00000095752, ENSG00000125726, ENSG00000090554, ENSG00000163739, ENSG00000121858, ENSG00000171855, ENSG00000181634, ENSG00000182393, ENSG00000136695, ENSG00000164400, ENSG00000030582, ENSG00000136244, ENSG00000105220, ENSG00000169245, ENSG00000120659, ENSG00000125845, ENSG00000183723, ENSG00000232810, ENSG00000108342, ENSG00000164136, ENSG0000…	1370	190	20581	2.45106	0.00398299	0.000199527	0.0123235
KEGG_PATHWAY	hsa05168:Herpes simplex infection	34	2.43205	1.02262e-05	ENSG00000109339, ENSG00000111335, ENSG00000112081, ENSG00000111331, ENSG00000100650, ENSG00000026103, ENSG00000170345, ENSG00000104529, ENSG00000173039, ENSG00000171855, ENSG00000115415, ENSG00000204525, ENSG00000177606, ENSG00000170581, ENSG00000140464, ENSG00000172936, ENSG00000135341, ENSG00000213928, ENSG00000115267, ENSG00000136244, ENSG00000056558, ENSG00000232810, ENSG00000107201, ENSG0000…	563	183	6879	2.2701	0.00270628	0.000270958	0.0134057
GOTERM_BP_DIRECT	GO:0035456~response to interferon-beta	7	0.500715	1.05234e-05	ENSG00000115415, ENSG00000188313, ENSG00000142089, ENSG00000185201, ENSG00000159110, ENSG00000132530, ENSG00000185885	1230	9	16792	10.6182	0.0457296	0.0015088	0.0197781
KEGG_PATHWAY	hsa05205:Proteoglycans in cancer	36	2.57511	1.09628e-05	ENSG00000167244, ENSG00000132155, ENSG00000138448, ENSG00000105976, ENSG00000122861, ENSG00000112715, ENSG00000105851, ENSG00000077782, ENSG00000162552, ENSG00000026103, ENSG00000148660, ENSG00000063046, ENSG00000115414, ENSG00000136068, ENSG00000178568, ENSG00000185920, ENSG00000089159, ENSG00000166501, ENSG00000161638, ENSG00000124762, ENSG00000063660, ENSG00000126458, ENSG00000065361, ENSG0000…	563	200	6879	2.19933	0.00290095	0.000264071	0.0143713
GOTERM_MF_DIRECT	GO:0005524~ATP binding	153	10.9442	1.25881e-05	ENSG00000109971, ENSG00000187867, ENSG00000114268, ENSG00000154310, ENSG00000111335, ENSG00000078142, ENSG00000105976, ENSG00000181929, ENSG00000137628, ENSG00000111331, ENSG00000113240, ENSG00000100201, ENSG00000204410, ENSG00000181085, ENSG00000182866, ENSG00000073331, ENSG00000117266, ENSG00000166833, ENSG00000152256, ENSG00000142235, ENSG00000197299, ENSG00000177169, ENSG00000196335, ENSG0000…	1234	1495	16881	1.40002	0.0149303	0.002504	0.0203382
KEGG_PATHWAY	hsa04015:Rap1 signaling pathway	37	2.64664	1.32096e-05	ENSG00000169242, ENSG00000064300, ENSG00000118972, ENSG00000130396, ENSG00000132155, ENSG00000105976, ENSG00000112715, ENSG00000113721, ENSG00000105851, ENSG00000077782, ENSG00000161958, ENSG00000100311, ENSG00000181104, ENSG00000182578, ENSG00000128271, ENSG00000037280, ENSG00000166501, ENSG00000050820, ENSG00000143590, ENSG00000001631, ENSG00000160271, ENSG00000087460, ENSG00000113578, ENSG0000…	563	210	6879	2.15278	0.00349446	0.000291672	0.0173164
GOTERM_BP_DIRECT	GO:0001934~positive regulation of protein phosphorylation	25	1.78827	1.45751e-05	ENSG00000167244, ENSG00000183087, ENSG00000154310, ENSG00000182718, ENSG00000112715, ENSG00000232810, ENSG00000198400, ENSG00000204628, ENSG00000171720, ENSG00000112576, ENSG00000155066, ENSG00000120156, ENSG00000154342, ENSG00000125398, ENSG00000090554, ENSG00000073417, ENSG00000101017, ENSG00000011422, ENSG00000178568, ENSG00000141527, ENSG00000182578, ENSG00000037280, ENSG00000184381, ENSG0000…	1230	127	16792	2.68741	0.0627738	0.0020239	0.0273921
GOTERM_BP_DIRECT	GO:0007169~transmembrane receptor protein tyrosine kinase signaling pathway	21	1.50215	1.68531e-05	ENSG00000171094, ENSG00000115085, ENSG00000105976, ENSG00000065361, ENSG00000198400, ENSG00000164509, ENSG00000033327, ENSG00000000938, ENSG00000120156, ENSG00000095585, ENSG00000143322, ENSG00000136754, ENSG00000182866, ENSG00000142675, ENSG00000178568, ENSG00000182578, ENSG00000037280, ENSG00000060140, ENSG00000076641, ENSG00000136573, ENSG00000125508	1230	96	16792	2.98638	0.0722225	0.00226904	0.0316727
GOTERM_BP_DIRECT	GO:0010628~positive regulation of gene expression	40	2.86123	1.70949e-05	ENSG00000115008, ENSG00000183087, ENSG00000188313, ENSG00000148346, ENSG00000181929, ENSG00000112715, ENSG00000105855, ENSG00000173918, ENSG00000121236, ENSG00000117335, ENSG00000115414, ENSG00000100311, ENSG00000107796, ENSG00000102760, ENSG00000164400, ENSG00000136244, ENSG00000122641, ENSG00000114209, ENSG00000125845, ENSG00000136352, ENSG00000057657, ENSG00000112033, ENSG00000065361, ENSG0000…	1230	262	16792	2.08428	0.0732198	0.00223394	0.0321271
GOTERM_MF_DIRECT	GO:0000982~transcription factor activity, RNA polymerase II core promoter proximal region sequence-specific binding	10	0.715308	1.83643e-05	ENSG00000168214, ENSG00000125740, ENSG00000133794, ENSG00000177606, ENSG00000134954, ENSG00000162772, ENSG00000170345, ENSG00000185507, ENSG00000168062, ENSG00000075426	1234	23	16881	5.94778	0.0217065	0.00313017	0.0296695
GOTERM_BP_DIRECT	GO:0048661~positive regulation of smooth muscle cell proliferation	16	1.14449	1.96549e-05	ENSG00000020426, ENSG00000073756, ENSG00000232810, ENSG00000113721, ENSG00000068024, ENSG00000145349, ENSG00000198959, ENSG00000115415, ENSG00000177606, ENSG00000100311, ENSG00000172936, ENSG00000136244, ENSG00000164171, ENSG00000113070, ENSG00000169403, ENSG00000078401	1230	60	16792	3.64054	0.0837131	0.00249476	0.0369372
UP_SEQ_FEATURE	domain:SH2	20	1.43062	1.98731e-05	ENSG00000168918, ENSG00000079308, ENSG00000126561, ENSG00000000938, ENSG00000095585, ENSG00000143322, ENSG00000087266, ENSG00000137936, ENSG00000115415, ENSG00000184557, ENSG00000182866, ENSG00000170581, ENSG00000120833, ENSG00000132669, ENSG00000070190, ENSG00000141738, ENSG00000136573, ENSG00000160999, ENSG00000125508, ENSG00000196684	1359	96	20063	3.07564	0.0702649	0.0090656	0.0365775
UP_KEYWORDS	Metal-binding	301	21.5308	2.04061e-05	ENSG00000146587, ENSG00000161642, ENSG00000111335, ENSG00000130635, ENSG00000111331, ENSG00000197008, ENSG00000140464, ENSG00000089159, ENSG00000161638, ENSG00000184939, ENSG00000184937, ENSG00000113580, ENSG00000167460, ENSG00000136098, ENSG00000197838, ENSG00000258659, ENSG00000113658, ENSG00000179348, ENSG00000111325, ENSG00000019549, ENSG00000067082, ENSG00000117676, ENSG00000197530, ENSG0000…	1370	3640	20581	1.24226	0.00936321	0.000447867	0.0290461
GOTERM_MF_DIRECT	GO:0005102~receptor binding	49	3.50501	2.14562e-05	ENSG00000169242, ENSG00000183087, ENSG00000125726, ENSG00000154639, ENSG00000113721, ENSG00000214274, ENSG00000204628, ENSG00000123159, ENSG00000105855, ENSG00000163739, ENSG00000121858, ENSG00000090554, ENSG00000143322, ENSG00000114013, ENSG00000142192, ENSG00000181634, ENSG00000182393, ENSG00000181104, ENSG00000135245, ENSG00000197879, ENSG00000163702, ENSG00000136573, ENSG00000182575, ENSG0000…	1234	353	16881	1.89891	0.0253145	0.00319992	0.0346638
KEGG_PATHWAY	hsa04066:HIF-1 signaling pathway	22	1.57368	2.2657e-05	ENSG00000099875, ENSG00000106366, ENSG00000112715, ENSG00000105851, ENSG00000168291, ENSG00000171608, ENSG00000148660, ENSG00000117394, ENSG00000145349, ENSG00000120156, ENSG00000159399, ENSG00000111674, ENSG00000135766, ENSG00000173039, ENSG00000152256, ENSG00000170525, ENSG00000166501, ENSG00000129521, ENSG00000136244, ENSG00000124762, ENSG00000078401, ENSG00000100644	563	96	6879	2.80007	0.00598619	0.000461753	0.0296993
UP_KEYWORDS	SH2 domain	21	1.50215	2.62337e-05	ENSG00000168918, ENSG00000115085, ENSG00000079308, ENSG00000126561, ENSG00000000938, ENSG00000095585, ENSG00000143322, ENSG00000087266, ENSG00000137936, ENSG00000115415, ENSG00000184557, ENSG00000182866, ENSG00000170581, ENSG00000120833, ENSG00000132669, ENSG00000070190, ENSG00000141738, ENSG00000136573, ENSG00000160999, ENSG00000125508, ENSG00000196684	1370	108	20581	2.92107	0.0120211	0.000549572	0.0373396
GOTERM_BP_DIRECT	GO:0042127~regulation of cell proliferation	31	2.21745	3.08281e-05	ENSG00000064300, ENSG00000122861, ENSG00000095303, ENSG00000026103, ENSG00000172893, ENSG00000143322, ENSG00000177606, ENSG00000182866, ENSG00000101017, ENSG00000130066, ENSG00000164690, ENSG00000129521, ENSG00000135269, ENSG00000136573, ENSG00000169245, ENSG00000065361, ENSG00000232810, ENSG00000113916, ENSG00000187091, ENSG00000000938, ENSG00000125398, ENSG00000157873, ENSG00000124875, ENSG0000…	1230	185	16792	2.28764	0.128139	0.00380179	0.0579292
GOTERM_BP_DIRECT	GO:0045087~innate immune response	56	4.00572	3.46266e-05	ENSG00000058600, ENSG00000148346, ENSG00000137628, ENSG00000204525, ENSG00000182866, ENSG00000136695, ENSG00000182393, ENSG00000140464, ENSG00000157601, ENSG00000124256, ENSG00000183486, ENSG00000108771, ENSG00000091592, ENSG00000158517, ENSG00000000938, ENSG00000162711, ENSG00000105939, ENSG00000112299, ENSG00000116701, ENSG00000185507, ENSG00000100342, ENSG00000164078, ENSG00000125508, ENSG0000…	1230	430	16792	1.77794	0.142747	0.0041541	0.0650648
INTERPRO	IPR001849:Pleckstrin homology domain	39	2.7897	3.4911e-05	ENSG00000102780, ENSG00000008323, ENSG00000075651, ENSG00000100241, ENSG00000154358, ENSG00000185950, ENSG00000077044, ENSG00000176531, ENSG00000087266, ENSG00000124313, ENSG00000196526, ENSG00000186716, ENSG00000128805, ENSG00000105808, ENSG00000047365, ENSG00000205726, ENSG00000180263, ENSG00000160999, ENSG00000152767, ENSG00000033327, ENSG00000187091, ENSG00000105287, ENSG00000111344, ENSG0000…	1305	271	18559	2.04663	0.0626431	0.00919903	0.0594714
INTERPRO	IPR011993:Pleckstrin homology-like domain	54	3.86266	3.78001e-05	ENSG00000014914, ENSG00000100241, ENSG00000075651, ENSG00000154358, ENSG00000077044, ENSG00000087266, ENSG00000124313, ENSG00000196526, ENSG00000128805, ENSG00000047365, ENSG00000131037, ENSG00000015568, ENSG00000079819, ENSG00000152061, ENSG00000093000, ENSG00000033327, ENSG00000105559, ENSG00000165322, ENSG00000186635, ENSG00000081913, ENSG00000091039, ENSG00000068137, ENSG00000070190, ENSG0000…	1305	427	18559	1.7985	0.0676481	0.0087174	0.0643916
UP_KEYWORDS	Nucleus	413	29.5422	3.88195e-05	ENSG00000111335, ENSG00000111331, ENSG00000113240, ENSG00000110075, ENSG00000197008, ENSG00000141002, ENSG00000170581, ENSG00000166833, ENSG00000159592, ENSG00000198911, ENSG00000184939, ENSG00000184937, ENSG00000113580, ENSG00000156384, ENSG00000136352, ENSG00000183486, ENSG00000109381, ENSG00000213886, ENSG00000179348, ENSG00000204536, ENSG00000067082, ENSG00000117676, ENSG00000204531, ENSG0000…	1370	5244	20581	1.18313	0.0177369	0.00077779	0.0552489
UP_KEYWORDS	SH3 domain	32	2.28898	3.88316e-05	ENSG00000111859, ENSG00000177106, ENSG00000154358, ENSG00000107554, ENSG00000147010, ENSG00000143322, ENSG00000136754, ENSG00000082458, ENSG00000182866, ENSG00000137942, ENSG00000205726, ENSG00000131037, ENSG00000169247, ENSG00000136573, ENSG00000050820, ENSG00000140600, ENSG00000175866, ENSG00000104881, ENSG00000158517, ENSG00000151914, ENSG00000000938, ENSG00000107957, ENSG00000150054, ENSG0000…	1370	215	20581	2.23593	0.0177424	0.000745626	0.0552661
UP_KEYWORDS	Transcription regulation	203	14.5207	3.89648e-05	ENSG00000146587, ENSG00000161642, ENSG00000171720, ENSG00000197008, ENSG00000141002, ENSG00000115415, ENSG00000134317, ENSG00000170581, ENSG00000140464, ENSG00000159592, ENSG00000184939, ENSG00000198911, ENSG00000184937, ENSG00000113580, ENSG00000136352, ENSG00000156384, ENSG00000109381, ENSG00000184634, ENSG00000113658, ENSG00000179348, ENSG00000173193, ENSG00000019549, ENSG00000067082, ENSG0000…	1370	2332	20581	1.30772	0.0178028	0.000718267	0.0554557
KEGG_PATHWAY	hsa05218:Melanoma	18	1.28755	4.02275e-05	ENSG00000113578, ENSG00000075388, ENSG00000118972, ENSG00000132155, ENSG00000186895, ENSG00000105976, ENSG00000111241, ENSG00000113721, ENSG00000077782, ENSG00000105851, ENSG00000171608, ENSG00000134853, ENSG00000161958, ENSG00000147889, ENSG00000100311, ENSG00000141510, ENSG00000124762, ENSG00000070193	563	71	6879	3.09764	0.0106039	0.000761175	0.0527254
GOTERM_BP_DIRECT	GO:0007267~cell-cell signaling	38	2.71817	4.48343e-05	ENSG00000169242, ENSG00000115009, ENSG00000130396, ENSG00000095752, ENSG00000125726, ENSG00000064205, ENSG00000121858, ENSG00000161958, ENSG00000147010, ENSG00000114013, ENSG00000102145, ENSG00000128271, ENSG00000164690, ENSG00000122641, ENSG00000169245, ENSG00000123610, ENSG00000143590, ENSG00000125845, ENSG00000148926, ENSG00000078401, ENSG00000170214, ENSG00000075388, ENSG00000186895, ENSG0000…	1230	254	16792	2.04243	0.1808	0.00523435	0.0842379
UP_KEYWORDS	Endocytosis	22	1.57368	4.5682e-05	ENSG00000139636, ENSG00000105851, ENSG00000147650, ENSG00000077044, ENSG00000196586, ENSG00000161203, ENSG00000011028, ENSG00000147010, ENSG00000113282, ENSG00000243244, ENSG00000142192, ENSG00000042753, ENSG00000081479, ENSG00000137942, ENSG00000123384, ENSG00000157191, ENSG00000079805, ENSG00000132669, ENSG00000205726, ENSG00000159314, ENSG00000127527, ENSG00000140600	1370	121	20581	2.73139	0.0208397	0.000809668	0.0650129
GOTERM_BP_DIRECT	GO:0042493~response to drug	43	3.07582	4.97656e-05	ENSG00000125740, ENSG00000148346, ENSG00000118260, ENSG00000073756, ENSG00000198400, ENSG00000170345, ENSG00000196586, ENSG00000166311, ENSG00000166710, ENSG00000173039, ENSG00000163235, ENSG00000107159, ENSG00000128683, ENSG00000115415, ENSG00000134333, ENSG00000177606, ENSG00000182866, ENSG00000114013, ENSG00000185920, ENSG00000128271, ENSG00000177000, ENSG00000136244, ENSG00000122641, ENSG0000…	1230	304	16792	1.93104	0.198574	0.00565989	0.0934989
UP_KEYWORDS	Growth factor	23	1.64521	5.11126e-05	ENSG00000167244, ENSG00000113578, ENSG00000075388, ENSG00000118972, ENSG00000186895, ENSG00000095752, ENSG00000111241, ENSG00000112715, ENSG00000163739, ENSG00000108342, ENSG00000161958, ENSG00000163235, ENSG00000112761, ENSG00000119630, ENSG00000100311, ENSG00000164400, ENSG00000122641, ENSG00000136244, ENSG00000105220, ENSG00000070193, ENSG00000130513, ENSG00000113070, ENSG00000125845	1370	131	20581	2.63756	0.0232881	0.000872342	0.0727389
UP_KEYWORDS	Chromosomal rearrangement	43	3.07582	5.36555e-05	ENSG00000109339, ENSG00000182185, ENSG00000171094, ENSG00000171843, ENSG00000130396, ENSG00000169057, ENSG00000105976, ENSG00000083168, ENSG00000118260, ENSG00000154358, ENSG00000113721, ENSG00000077782, ENSG00000198400, ENSG00000082805, ENSG00000173039, ENSG00000136754, ENSG00000023445, ENSG00000141376, ENSG00000182866, ENSG00000100311, ENSG00000122507, ENSG00000140464, ENSG00000175197, ENSG0000…	1370	334	20581	1.93405	0.0244324	0.000883033	0.0763564
UP_KEYWORDS	Isopeptide bond	110	7.86838	5.45575e-05	ENSG00000146587, ENSG00000109971, ENSG00000100201, ENSG00000171720, ENSG00000069667, ENSG00000126777, ENSG00000173039, ENSG00000168003, ENSG00000115415, ENSG00000115414, ENSG00000124788, ENSG00000149925, ENSG00000140464, ENSG00000197299, ENSG00000089157, ENSG00000184937, ENSG00000113580, ENSG00000178573, ENSG00000109381, ENSG00000101040, ENSG00000056558, ENSG00000204531, ENSG00000141510, ENSG0000…	1370	1132	20581	1.4598	0.024838	0.000866924	0.0776395
UP_KEYWORDS	Membrane	567	40.5579	5.65042e-05	ENSG00000171124, ENSG00000075651, ENSG00000139636, ENSG00000111331, ENSG00000197008, ENSG00000087074, ENSG00000170382, ENSG00000054392, ENSG00000160781, ENSG00000126777, ENSG00000088543, ENSG00000167987, ENSG00000166828, ENSG00000054277, ENSG00000147010, ENSG00000204525, ENSG00000198911, ENSG00000198910, ENSG00000170379, ENSG00000197838, ENSG00000110852, ENSG00000170745, ENSG00000139625, ENSG0000…	1370	7494	20581	1.13662	0.0257128	0.000867929	0.0804088
GOTERM_MF_DIRECT	GO:0004714~transmembrane receptor protein tyrosine kinase activity	12	0.858369	5.77012e-05	ENSG00000171094, ENSG00000105976, ENSG00000178568, ENSG00000065361, ENSG00000153208, ENSG00000182578, ENSG00000198400, ENSG00000134853, ENSG00000037280, ENSG00000162733, ENSG00000142627, ENSG00000120156	1234	38	16881	4.31997	0.0666312	0.00763238	0.0931944
KEGG_PATHWAY	hsa05202:Transcriptional misregulation in cancer	30	2.14592	7.20719e-05	ENSG00000064300, ENSG00000171843, ENSG00000105976, ENSG00000122861, ENSG00000198400, ENSG00000140379, ENSG00000171988, ENSG00000173039, ENSG00000114013, ENSG00000101017, ENSG00000140464, ENSG00000175197, ENSG00000164400, ENSG00000182578, ENSG00000136244, ENSG00000157554, ENSG00000124762, ENSG00000184937, ENSG00000058091, ENSG00000124813, ENSG00000178573, ENSG00000056558, ENSG00000146674, ENSG0000…	563	167	6879	2.19494	0.0189185	0.00127251	0.0944449
GOTERM_MF_DIRECT	GO:0016301~kinase activity	36	2.57511	7.28664e-05	ENSG00000171094, ENSG00000133056, ENSG00000129355, ENSG00000132155, ENSG00000078142, ENSG00000181929, ENSG00000122861, ENSG00000164023, ENSG00000113240, ENSG00000105851, ENSG00000077044, ENSG00000143845, ENSG00000090554, ENSG00000065357, ENSG00000147010, ENSG00000147889, ENSG00000182866, ENSG00000073331, ENSG00000152256, ENSG00000186716, ENSG00000147883, ENSG00000131037, ENSG00000124762, ENSG0000…	1234	241	16881	2.04347	0.0833949	0.00867005	0.117675
UP_KEYWORDS	Angiogenesis	22	1.57368	8.40421e-05	ENSG00000169242, ENSG00000113578, ENSG00000111241, ENSG00000112715, ENSG00000105851, ENSG00000106392, ENSG00000214274, ENSG00000143878, ENSG00000105287, ENSG00000120156, ENSG00000142627, ENSG00000119630, ENSG00000115414, ENSG00000141376, ENSG00000140545, ENSG00000185215, ENSG00000167772, ENSG00000128805, ENSG00000037280, ENSG00000105220, ENSG00000114209, ENSG00000001631	1370	126	20581	2.623	0.0380041	0.00124906	0.119575
GOTERM_CC_DIRECT	GO:0009986~cell surface	64	4.57797	8.6067e-05	ENSG00000056586, ENSG00000138448, ENSG00000105976, ENSG00000026103, ENSG00000162552, ENSG00000163235, ENSG00000168003, ENSG00000204525, ENSG00000101017, ENSG00000114013, ENSG00000146242, ENSG00000181104, ENSG00000163702, ENSG00000161638, ENSG00000198753, ENSG00000198910, ENSG00000125845, ENSG00000117400, ENSG00000068001, ENSG00000120156, ENSG00000168140, ENSG00000064687, ENSG00000164136, ENSG0000…	1303	542	18224	1.65151	0.0533511	0.00780184	0.128079
GOTERM_BP_DIRECT	GO:0035556~intracellular signal transduction	52	3.7196	8.65094e-05	ENSG00000165752, ENSG00000154310, ENSG00000114670, ENSG00000077044, ENSG00000163739, ENSG00000131370, ENSG00000076641, ENSG00000163545, ENSG00000120129, ENSG00000114353, ENSG00000139625, ENSG00000163328, ENSG00000152495, ENSG00000117676, ENSG00000121281, ENSG00000137878, ENSG00000169429, ENSG00000109046, ENSG00000132155, ENSG00000102780, ENSG00000035664, ENSG00000107554, ENSG00000099331, ENSG0000…	1230	403	16792	1.76155	0.31942	0.00957413	0.16248
GOTERM_BP_DIRECT	GO:0008284~positive regulation of cell proliferation	58	4.14878	8.77969e-05	ENSG00000138448, ENSG00000155508, ENSG00000090554, ENSG00000173039, ENSG00000163235, ENSG00000115414, ENSG00000145287, ENSG00000114013, ENSG00000181104, ENSG00000145623, ENSG00000037280, ENSG00000172819, ENSG00000148926, ENSG00000114353, ENSG00000087494, ENSG00000164509, ENSG00000134853, ENSG00000033327, ENSG00000125398, ENSG00000164136, ENSG00000119630, ENSG00000170889, ENSG00000164078, ENSG0000…	1230	466	16792	1.69918	0.323307	0.00948009	0.164896
GOTERM_CC_DIRECT	GO:0005622~intracellular	132	9.44206	9.03618e-05	ENSG00000109971, ENSG00000168209, ENSG00000115009, ENSG00000138448, ENSG00000078142, ENSG00000177455, ENSG00000197008, ENSG00000171522, ENSG00000181085, ENSG00000131370, ENSG00000140464, ENSG00000184939, ENSG00000076641, ENSG00000089157, ENSG00000125846, ENSG00000166592, ENSG00000126458, ENSG00000198915, ENSG00000139625, ENSG00000163328, ENSG00000164509, ENSG00000113658, ENSG00000167766, ENSG0000…	1303	1332	18224	1.38602	0.0559376	0.00716956	0.134466
UP_KEYWORDS	Coiled coil	252	18.0258	9.8658e-05	ENSG00000187867, ENSG00000077380, ENSG00000126777, ENSG00000167987, ENSG00000182923, ENSG00000147010, ENSG00000137821, ENSG00000115415, ENSG00000145911, ENSG00000124313, ENSG00000131370, ENSG00000166833, ENSG00000140464, ENSG00000168071, ENSG00000156384, ENSG00000167460, ENSG00000171045, ENSG00000056558, ENSG00000139625, ENSG00000258659, ENSG00000134222, ENSG00000204536, ENSG00000197748, ENSG0000…	1370	3036	20581	1.24694	0.0444647	0.00142035	0.140357
UP_KEYWORDS	Coated pit	13	0.9299	0.000100036	ENSG00000166126, ENSG00000147650, ENSG00000196586, ENSG00000161203, ENSG00000141480, ENSG00000137343, ENSG00000142192, ENSG00000081479, ENSG00000042753, ENSG00000123384, ENSG00000079805, ENSG00000205726, ENSG00000127527	1370	51	20581	3.8293	0.0450718	0.00139657	0.142317
GOTERM_BP_DIRECT	GO:0051897~positive regulation of protein kinase B signaling	18	1.28755	0.0001039	ENSG00000167244, ENSG00000183087, ENSG00000232810, ENSG00000105851, ENSG00000173918, ENSG00000120156, ENSG00000108342, ENSG00000141480, ENSG00000151651, ENSG00000188372, ENSG00000091039, ENSG00000100302, ENSG00000164078, ENSG00000205726, ENSG00000136244, ENSG00000214078, ENSG00000120659, ENSG00000113070	1230	84	16792	2.92544	0.370086	0.0109438	0.195112
UP_KEYWORDS	Cytoskeleton	109	7.79685	0.000107439	ENSG00000162458, ENSG00000154310, ENSG00000077380, ENSG00000197321, ENSG00000182923, ENSG00000137821, ENSG00000147010, ENSG00000243156, ENSG00000196526, ENSG00000089159, ENSG00000205129, ENSG00000113580, ENSG00000071909, ENSG00000167460, ENSG00000114353, ENSG00000112511, ENSG00000000938, ENSG00000159713, ENSG00000134222, ENSG00000120156, ENSG00000137171, ENSG00000166140, ENSG00000008323, ENSG0000…	1370	1138	20581	1.4389	0.0483252	0.00145576	0.15284
INTERPRO	IPR000980:SH2 domain	21	1.50215	0.000109008	ENSG00000168918, ENSG00000115085, ENSG00000079308, ENSG00000126561, ENSG00000000938, ENSG00000095585, ENSG00000143322, ENSG00000087266, ENSG00000137936, ENSG00000115415, ENSG00000184557, ENSG00000182866, ENSG00000170581, ENSG00000120833, ENSG00000132669, ENSG00000070190, ENSG00000141738, ENSG00000136573, ENSG00000160999, ENSG00000125508, ENSG00000196684	1305	113	18559	2.64293	0.182907	0.0221947	0.185586
GOTERM_BP_DIRECT	GO:1902041~regulation of extrinsic apoptotic signaling pathway via death domain receptors	8	0.572246	0.000111861	ENSG00000102871, ENSG00000003402, ENSG00000167895, ENSG00000131981, ENSG00000026103, ENSG00000067066, ENSG00000110514, ENSG00000121858	1230	17	16792	6.42449	0.392004	0.0115051	0.210048
GOTERM_BP_DIRECT	GO:0031589~cell-substrate adhesion	8	0.572246	0.000111861	ENSG00000167614, ENSG00000183087, ENSG00000138448, ENSG00000112033, ENSG00000161638, ENSG00000154928, ENSG00000091409, ENSG00000164171	1230	17	16792	6.42449	0.392004	0.0115051	0.210048
GOTERM_CC_DIRECT	GO:0009897~external side of plasma membrane	32	2.28898	0.00011993	ENSG00000049249, ENSG00000138448, ENSG00000177455, ENSG00000105369, ENSG00000026103, ENSG00000166828, ENSG00000166710, ENSG00000140545, ENSG00000114013, ENSG00000101017, ENSG00000161638, ENSG00000136244, ENSG00000115602, ENSG00000169245, ENSG00000181856, ENSG00000232810, ENSG00000164509, ENSG00000196839, ENSG00000168685, ENSG00000157873, ENSG00000138623, ENSG00000120217, ENSG00000007312, ENSG0000…	1303	213	18224	2.10121	0.0735542	0.00845293	0.178428
GOTERM_BP_DIRECT	GO:0046777~protein autophosphorylation	28	2.00286	0.000132462	ENSG00000179335, ENSG00000171094, ENSG00000154310, ENSG00000013441, ENSG00000035664, ENSG00000113721, ENSG00000113240, ENSG00000077782, ENSG00000198400, ENSG00000148660, ENSG00000154928, ENSG00000181085, ENSG00000178568, ENSG00000182578, ENSG00000186716, ENSG00000037280, ENSG00000167657, ENSG00000177169, ENSG00000198355, ENSG00000099875, ENSG00000139625, ENSG00000134853, ENSG00000152495, ENSG0000…	1230	172	16792	2.22242	0.445247	0.0133024	0.248686
GOTERM_BP_DIRECT	GO:0033138~positive regulation of peptidyl-serine phosphorylation	16	1.14449	0.000133455	ENSG00000183087, ENSG00000132155, ENSG00000095752, ENSG00000112715, ENSG00000232810, ENSG00000087074, ENSG00000105287, ENSG00000121236, ENSG00000108342, ENSG00000154342, ENSG00000141480, ENSG00000137936, ENSG00000104312, ENSG00000058668, ENSG00000136244, ENSG00000114209	1230	70	16792	3.12046	0.447692	0.0131056	0.250548
UP_KEYWORDS	Transcription	204	14.5923	0.000135961	ENSG00000146587, ENSG00000161642, ENSG00000171720, ENSG00000197008, ENSG00000141002, ENSG00000115415, ENSG00000134317, ENSG00000170581, ENSG00000140464, ENSG00000159592, ENSG00000184939, ENSG00000198911, ENSG00000184937, ENSG00000113580, ENSG00000136352, ENSG00000156384, ENSG00000109381, ENSG00000184634, ENSG00000113658, ENSG00000179348, ENSG00000173193, ENSG00000019549, ENSG00000067082, ENSG0000…	1370	2398	20581	1.27799	0.0607582	0.00178932	0.193379
GOTERM_MF_DIRECT	GO:0004672~protein kinase activity	47	3.36195	0.000136446	ENSG00000179335, ENSG00000080823, ENSG00000109339, ENSG00000182541, ENSG00000154310, ENSG00000132155, ENSG00000013441, ENSG00000105976, ENSG00000078142, ENSG00000181929, ENSG00000114670, ENSG00000035664, ENSG00000154358, ENSG00000105851, ENSG00000143322, ENSG00000117266, ENSG00000152256, ENSG00000101265, ENSG00000135341, ENSG00000142235, ENSG00000166501, ENSG00000167657, ENSG00000114388, ENSG0000…	1234	359	16881	1.79096	0.150463	0.0147146	0.220245
UP_KEYWORDS	Serine/threonine-protein kinase	47	3.36195	0.000138156	ENSG00000179335, ENSG00000142731, ENSG00000109339, ENSG00000080823, ENSG00000182541, ENSG00000165752, ENSG00000154310, ENSG00000132155, ENSG00000013441, ENSG00000114670, ENSG00000035664, ENSG00000154358, ENSG00000113240, ENSG00000105851, ENSG00000148660, ENSG00000183049, ENSG00000181085, ENSG00000073331, ENSG00000117266, ENSG00000135341, ENSG00000186716, ENSG00000142235, ENSG00000166501, ENSG0000…	1370	393	20581	1.7966	0.0617083	0.00176773	0.196498
KEGG_PATHWAY	hsa05230:Central carbon metabolism in cancer	16	1.14449	0.000147203	ENSG00000132155, ENSG00000105976, ENSG00000113721, ENSG00000168291, ENSG00000198400, ENSG00000077782, ENSG00000105851, ENSG00000171608, ENSG00000134853, ENSG00000117394, ENSG00000159399, ENSG00000141959, ENSG00000141510, ENSG00000152256, ENSG00000106633, ENSG00000100644	563	64	6879	3.05462	0.0382605	0.00243526	0.192811
KEGG_PATHWAY	hsa05231:Choline metabolism in cancer	21	1.50215	0.000155124	ENSG00000109339, ENSG00000102780, ENSG00000132155, ENSG00000149091, ENSG00000075651, ENSG00000113721, ENSG00000105851, ENSG00000171608, ENSG00000134853, ENSG00000170345, ENSG00000112290, ENSG00000077044, ENSG00000112499, ENSG00000065357, ENSG00000177606, ENSG00000100311, ENSG00000143036, ENSG00000103197, ENSG00000166501, ENSG00000100644, ENSG00000160271	563	101	6879	2.54047	0.0402775	0.00241538	0.203177
UP_SEQ_FEATURE	cross-link:Glycyl lysine isopeptide (Lys-Gly) (interchain with G-Cter in SUMO)	19	1.35908	0.000155248	ENSG00000169083, ENSG00000170345, ENSG00000069667, ENSG00000067066, ENSG00000068024, ENSG00000181449, ENSG00000185811, ENSG00000115415, ENSG00000133794, ENSG00000134954, ENSG00000204531, ENSG00000141510, ENSG00000140464, ENSG00000102145, ENSG00000160710, ENSG00000134324, ENSG00000184937, ENSG00000113580, ENSG00000100644	1359	102	20063	2.74998	0.434012	0.0612842	0.285405
GOTERM_BP_DIRECT	GO:0036092~phosphatidylinositol-3-phosphate biosynthetic process	13	0.9299	0.00016293	ENSG00000113578, ENSG00000118972, ENSG00000075388, ENSG00000133056, ENSG00000078142, ENSG00000186895, ENSG00000111241, ENSG00000077782, ENSG00000105851, ENSG00000185950, ENSG00000171608, ENSG00000109452, ENSG00000070193	1230	49	16792	3.62197	0.515565	0.0156324	0.305803
GOTERM_BP_DIRECT	GO:0070374~positive regulation of ERK1 and ERK2 cascade	28	2.00286	0.000177703	ENSG00000183087, ENSG00000115009, ENSG00000118972, ENSG00000112715, ENSG00000113721, ENSG00000198400, ENSG00000177606, ENSG00000100311, ENSG00000178568, ENSG00000181104, ENSG00000182578, ENSG00000037280, ENSG00000136244, ENSG00000125845, ENSG00000075388, ENSG00000113578, ENSG00000232810, ENSG00000134853, ENSG00000145349, ENSG00000105287, ENSG00000064687, ENSG00000120156, ENSG00000141480, ENSG0000…	1230	175	16792	2.18433	0.54638	0.0166784	0.333487
GOTERM_MF_DIRECT	GO:0005125~cytokine activity	28	2.00286	0.000189325	ENSG00000008517, ENSG00000115008, ENSG00000095752, ENSG00000125726, ENSG00000112715, ENSG00000090554, ENSG00000121858, ENSG00000171855, ENSG00000181634, ENSG00000182393, ENSG00000136695, ENSG00000164400, ENSG00000030582, ENSG00000136244, ENSG00000122641, ENSG00000105220, ENSG00000120659, ENSG00000078401, ENSG00000125845, ENSG00000183723, ENSG00000232810, ENSG00000067066, ENSG00000108342, ENSG0000…	1234	176	16881	2.17635	0.202493	0.0186788	0.305479
GOTERM_MF_DIRECT	GO:0016303~1-phosphatidylinositol-3-kinase activity	12	0.858369	0.00019667	ENSG00000118972, ENSG00000113578, ENSG00000075388, ENSG00000133056, ENSG00000078142, ENSG00000186895, ENSG00000111241, ENSG00000105851, ENSG00000077782, ENSG00000171608, ENSG00000185950, ENSG00000070193	1234	43	16881	3.81765	0.209464	0.0179178	0.317312
UP_SEQ_FEATURE	domain:Leucine-zipper	20	1.43062	0.000199276	ENSG00000125740, ENSG00000185022, ENSG00000178573, ENSG00000118260, ENSG00000177425, ENSG00000162772, ENSG00000170345, ENSG00000157514, ENSG00000102804, ENSG00000072310, ENSG00000137504, ENSG00000177606, ENSG00000166181, ENSG00000175197, ENSG00000104856, ENSG00000198911, ENSG00000165030, ENSG00000168062, ENSG00000075426, ENSG00000134323	1359	113	20063	2.61293	0.518388	0.0704565	0.366205
GOTERM_BP_DIRECT	GO:0060326~cell chemotaxis	15	1.07296	0.000209105	ENSG00000115009, ENSG00000113721, ENSG00000134853, ENSG00000198121, ENSG00000142627, ENSG00000154928, ENSG00000163739, ENSG00000141480, ENSG00000124875, ENSG00000100311, ENSG00000081041, ENSG00000198753, ENSG00000169245, ENSG00000050820, ENSG00000113070	1230	65	16792	3.15047	0.605524	0.0191925	0.392307
GOTERM_CC_DIRECT	GO:0005615~extracellular space	131	9.37053	0.000221412	ENSG00000115008, ENSG00000109971, ENSG00000115009, ENSG00000148346, ENSG00000111331, ENSG00000162552, ENSG00000090554, ENSG00000082458, ENSG00000115414, ENSG00000136695, ENSG00000149925, ENSG00000116260, ENSG00000185215, ENSG00000167772, ENSG00000181143, ENSG00000125845, ENSG00000185033, ENSG00000106366, ENSG00000163898, ENSG00000146674, ENSG00000140511, ENSG00000168140, ENSG00000185499, ENSG0000…	1303	1347	18224	1.3602	0.131558	0.0140065	0.329179
GOTERM_BP_DIRECT	GO:0051898~negative regulation of protein kinase B signaling	11	0.786838	0.00023822	ENSG00000168216, ENSG00000081913, ENSG00000068001, ENSG00000175197, ENSG00000103197, ENSG00000132376, ENSG00000204628, ENSG00000075711, ENSG00000142627, ENSG00000153064, ENSG00000141480	1230	37	16792	4.05871	0.65345	0.0213949	0.446815
UP_KEYWORDS	LIM domain	15	1.07296	0.000242509	ENSG00000162458, ENSG00000182541, ENSG00000072163, ENSG00000115641, ENSG00000120913, ENSG00000140682, ENSG00000131435, ENSG00000182809, ENSG00000147394, ENSG00000106852, ENSG00000243156, ENSG00000012211, ENSG00000173210, ENSG00000089159, ENSG00000135269	1370	72	20581	3.12971	0.105786	0.00301733	0.34468
KEGG_PATHWAY	hsa05161:Hepatitis B	26	1.8598	0.00025208	ENSG00000109339, ENSG00000132155, ENSG00000118260, ENSG00000105851, ENSG00000170345, ENSG00000026103, ENSG00000173039, ENSG00000171855, ENSG00000115415, ENSG00000170581, ENSG00000177606, ENSG00000172936, ENSG00000166501, ENSG00000115267, ENSG00000243414, ENSG00000136244, ENSG00000124762, ENSG00000122877, ENSG00000232810, ENSG00000107201, ENSG00000126561, ENSG00000171608, ENSG00000003400, ENSG0000…	563	145	6879	2.1909	0.0646267	0.00370477	0.329973
GOTERM_BP_DIRECT	GO:0043011~myeloid dendritic cell differentiation	8	0.572246	0.00025447	ENSG00000168214, ENSG00000114013, ENSG00000164400, ENSG00000104856, ENSG00000152495, ENSG00000168062, ENSG00000213886, ENSG00000137265	1230	19	16792	5.74822	0.67762	0.0223861	0.477225
UP_KEYWORDS	Repressor	63	4.50644	0.000265602	ENSG00000056586, ENSG00000109971, ENSG00000144747, ENSG00000146587, ENSG00000185022, ENSG00000171720, ENSG00000053254, ENSG00000197008, ENSG00000163435, ENSG00000059728, ENSG00000141002, ENSG00000155508, ENSG00000132274, ENSG00000124788, ENSG00000166669, ENSG00000102145, ENSG00000175197, ENSG00000164105, ENSG00000184939, ENSG00000125846, ENSG00000136352, ENSG00000178573, ENSG00000184634, ENSG0000…	1370	592	20581	1.59869	0.115258	0.00321741	0.377444
INTERPRO	IPR011029:Death-like domain	18	1.28755	0.000267196	ENSG00000064300, ENSG00000091592, ENSG00000107201, ENSG00000026103, ENSG00000177595, ENSG00000162711, ENSG00000023445, ENSG00000163565, ENSG00000003402, ENSG00000102871, ENSG00000003400, ENSG00000141527, ENSG00000172936, ENSG00000134070, ENSG00000104312, ENSG00000115267, ENSG00000077150, ENSG00000142867	1305	94	18559	2.72326	0.390539	0.0483119	0.454325
GOTERM_CC_DIRECT	GO:0005634~nucleus	444	31.7597	0.000267557	ENSG00000111335, ENSG00000113240, ENSG00000197008, ENSG00000141002, ENSG00000170581, ENSG00000159592, ENSG00000198911, ENSG00000184939, ENSG00000184937, ENSG00000113580, ENSG00000156384, ENSG00000136352, ENSG00000183486, ENSG00000136098, ENSG00000109381, ENSG00000213886, ENSG00000179348, ENSG00000204536, ENSG00000067082, ENSG00000117676, ENSG00000170889, ENSG00000204531, ENSG00000141510, ENSG0000…	1303	5415	18224	1.14679	0.15672	0.0153766	0.397657
GOTERM_MF_DIRECT	GO:0019900~kinase binding	16	1.14449	0.000292294	ENSG00000151718, ENSG00000198400, ENSG00000026103, ENSG00000067066, ENSG00000117394, ENSG00000106089, ENSG00000073417, ENSG00000141959, ENSG00000134333, ENSG00000102871, ENSG00000082458, ENSG00000133639, ENSG00000079385, ENSG00000129810, ENSG00000142867, ENSG00000118503	1234	75	16881	2.91838	0.294848	0.0246442	0.471251
INTERPRO	IPR004827:Basic-leucine zipper domain	13	0.9299	0.000297675	ENSG00000125740, ENSG00000185022, ENSG00000178573, ENSG00000118260, ENSG00000162772, ENSG00000170345, ENSG00000164463, ENSG00000137504, ENSG00000177606, ENSG00000175197, ENSG00000165030, ENSG00000168062, ENSG00000075426	1305	54	18559	3.42368	0.424015	0.0489153	0.506027
KEGG_PATHWAY	hsa04060:Cytokine-cytokine receptor interaction	37	2.64664	0.000300181	ENSG00000115008, ENSG00000064300, ENSG00000115009, ENSG00000049249, ENSG00000095752, ENSG00000125726, ENSG00000026103, ENSG00000163739, ENSG00000121858, ENSG00000171855, ENSG00000101017, ENSG00000181634, ENSG00000182393, ENSG00000145623, ENSG00000164400, ENSG00000182578, ENSG00000136244, ENSG00000122641, ENSG00000169245, ENSG00000120659, ENSG00000125845, ENSG00000117400, ENSG00000127863, ENSG0000…	563	243	6879	1.86043	0.0764773	0.00417861	0.392823
INTERPRO	IPR001452:Src homology-3 domain	31	2.21745	0.000310996	ENSG00000111859, ENSG00000177106, ENSG00000154358, ENSG00000107554, ENSG00000147010, ENSG00000143322, ENSG00000136754, ENSG00000082458, ENSG00000182866, ENSG00000137942, ENSG00000205726, ENSG00000131037, ENSG00000169247, ENSG00000136573, ENSG00000050820, ENSG00000140600, ENSG00000175866, ENSG00000104881, ENSG00000158517, ENSG00000000938, ENSG00000107957, ENSG00000150054, ENSG00000214193, ENSG0000…	1305	218	18559	2.02232	0.438063	0.0468952	0.528615
INTERPRO	IPR008996:Cytokine, IL-1-like	10	0.715308	0.000334709	ENSG00000115008, ENSG00000118972, ENSG00000113578, ENSG00000075388, ENSG00000186895, ENSG00000136695, ENSG00000111241, ENSG00000136688, ENSG00000070193, ENSG00000161958	1305	33	18559	4.30953	0.462228	0.0465964	0.568814
GOTERM_CC_DIRECT	GO:0005856~cytoskeleton	46	3.29041	0.000340276	ENSG00000154310, ENSG00000138095, ENSG00000131016, ENSG00000140682, ENSG00000122786, ENSG00000107554, ENSG00000147010, ENSG00000136754, ENSG00000171877, ENSG00000243156, ENSG00000196526, ENSG00000127328, ENSG00000183963, ENSG00000137942, ENSG00000115459, ENSG00000089159, ENSG00000069424, ENSG00000166004, ENSG00000180263, ENSG00000001631, ENSG00000167460, ENSG00000168918, ENSG00000162614, ENSG0000…	1303	371	18224	1.73414	0.194903	0.0179039	0.505481
UP_KEYWORDS	Dioxygenase	16	1.14449	0.000341495	ENSG00000072682, ENSG00000168769, ENSG00000127663, ENSG00000073756, ENSG00000095303, ENSG00000122884, ENSG00000070495, ENSG00000171988, ENSG00000135766, ENSG00000111325, ENSG00000152952, ENSG00000115548, ENSG00000105755, ENSG00000129521, ENSG00000006459, ENSG00000012779	1370	83	20581	2.89593	0.145686	0.00402919	0.485052
INTERPRO	IPR000159:Ras-association	11	0.786838	0.000342865	ENSG00000130396, ENSG00000186635, ENSG00000107551, ENSG00000237441, ENSG00000101265, ENSG00000099331, ENSG00000132669, ENSG00000047365, ENSG00000068137, ENSG00000141738, ENSG00000160271	1305	40	18559	3.9109	0.470296	0.0443738	0.582636
UP_KEYWORDS	Disease mutation	212	15.1645	0.000344237	ENSG00000130635, ENSG00000115415, ENSG00000124313, ENSG00000115414, ENSG00000136695, ENSG00000184937, ENSG00000159261, ENSG00000198910, ENSG00000113580, ENSG00000136352, ENSG00000184634, ENSG00000141458, ENSG00000163898, ENSG00000120156, ENSG00000179348, ENSG00000070669, ENSG00000124429, ENSG00000003400, ENSG00000141510, ENSG00000165195, ENSG00000100342, ENSG00000070193, ENSG00000103089, ENSG0000…	1370	2550	20581	1.24894	0.146765	0.00396015	0.488938
KEGG_PATHWAY	hsa05166:HTLV-I infection	38	2.71817	0.000348682	ENSG00000118260, ENSG00000113721, ENSG00000105851, ENSG00000162552, ENSG00000170345, ENSG00000173039, ENSG00000147889, ENSG00000204525, ENSG00000177606, ENSG00000182866, ENSG00000100311, ENSG00000101017, ENSG00000134954, ENSG00000164400, ENSG00000104856, ENSG00000136244, ENSG00000147883, ENSG00000124762, ENSG00000172977, ENSG00000126458, ENSG00000122877, ENSG00000162772, ENSG00000232810, ENSG0000…	563	254	6879	1.82796	0.0882749	0.00461018	0.456157
SMART	SM00233:PH	38	2.71817	0.000373024	ENSG00000102780, ENSG00000008323, ENSG00000075651, ENSG00000100241, ENSG00000154358, ENSG00000185950, ENSG00000077044, ENSG00000176531, ENSG00000087266, ENSG00000124313, ENSG00000196526, ENSG00000186716, ENSG00000128805, ENSG00000105808, ENSG00000047365, ENSG00000205726, ENSG00000180263, ENSG00000160999, ENSG00000152767, ENSG00000033327, ENSG00000187091, ENSG00000105287, ENSG00000111344, ENSG0000…	790	264	10057	1.8324	0.135416	0.0701697	0.517134
GOTERM_BP_DIRECT	GO:0035455~response to interferon-alpha	6	0.429185	0.000384379	ENSG00000183486, ENSG00000142089, ENSG00000185201, ENSG00000159110, ENSG00000160710, ENSG00000185885	1230	10	16792	8.19122	0.819143	0.0329744	0.720021
KEGG_PATHWAY	hsa04931:Insulin resistance	21	1.50215	0.000396314	ENSG00000109339, ENSG00000130304, ENSG00000181856, ENSG00000181929, ENSG00000118260, ENSG00000232810, ENSG00000105851, ENSG00000185950, ENSG00000171608, ENSG00000119938, ENSG00000117394, ENSG00000119383, ENSG00000173039, ENSG00000072310, ENSG00000173281, ENSG00000184557, ENSG00000131408, ENSG00000117676, ENSG00000136244, ENSG00000131791, ENSG00000110090	563	108	6879	2.37581	0.0997152	0.00498961	0.518323
GOTERM_MF_DIRECT	GO:0003700~transcription factor activity, sequence-specific DNA binding	99	7.08155	0.000419187	ENSG00000125740, ENSG00000185022, ENSG00000053254, ENSG00000069667, ENSG00000197008, ENSG00000141002, ENSG00000173039, ENSG00000115415, ENSG00000170581, ENSG00000175197, ENSG00000196428, ENSG00000159592, ENSG00000198911, ENSG00000135164, ENSG00000117595, ENSG00000166529, ENSG00000184937, ENSG00000113580, ENSG00000125846, ENSG00000136352, ENSG00000178573, ENSG00000109381, ENSG00000112511, ENSG0000…	1234	961	16881	1.40927	0.394096	0.0328505	0.675187
KEGG_PATHWAY	hsa05160:Hepatitis C	24	1.71674	0.000422009	ENSG00000109339, ENSG00000132155, ENSG00000111335, ENSG00000232810, ENSG00000111331, ENSG00000107201, ENSG00000105851, ENSG00000171608, ENSG00000089127, ENSG00000173039, ENSG00000171855, ENSG00000115415, ENSG00000102871, ENSG00000184557, ENSG00000104408, ENSG00000170581, ENSG00000141510, ENSG00000185745, ENSG00000159110, ENSG00000213928, ENSG00000185507, ENSG00000159261, ENSG00000124762, ENSG0000…	563	133	6879	2.20484	0.105827	0.00507145	0.551841
INTERPRO	IPR001781:Zinc finger, LIM-type	15	1.07296	0.000422605	ENSG00000162458, ENSG00000182541, ENSG00000072163, ENSG00000115641, ENSG00000120913, ENSG00000140682, ENSG00000131435, ENSG00000182809, ENSG00000147394, ENSG00000106852, ENSG00000243156, ENSG00000012211, ENSG00000173210, ENSG00000089159, ENSG00000135269	1305	72	18559	2.9628	0.543083	0.050877	0.717681
GOTERM_BP_DIRECT	GO:0006955~immune response	51	3.64807	0.000465824	ENSG00000115008, ENSG00000115009, ENSG00000111335, ENSG00000111331, ENSG00000026103, ENSG00000163739, ENSG00000121858, ENSG00000132274, ENSG00000171522, ENSG00000204525, ENSG00000126709, ENSG00000101017, ENSG00000114013, ENSG00000142089, ENSG00000115602, ENSG00000125910, ENSG00000089127, ENSG00000164136, ENSG00000138623, ENSG00000120217, ENSG00000124875, ENSG00000185201, ENSG00000227507, ENSG0000…	1230	421	16792	1.65381	0.874125	0.0390714	0.871951
KEGG_PATHWAY	hsa04068:FoxO signaling pathway	24	1.71674	0.000471386	ENSG00000109339, ENSG00000142731, ENSG00000181856, ENSG00000132155, ENSG00000129355, ENSG00000181929, ENSG00000125910, ENSG00000105851, ENSG00000171608, ENSG00000185950, ENSG00000138764, ENSG00000113916, ENSG00000121858, ENSG00000168685, ENSG00000145782, ENSG00000156804, ENSG00000139112, ENSG00000136244, ENSG00000131791, ENSG00000147883, ENSG00000176171, ENSG00000124762, ENSG00000213923, ENSG0000…	563	134	6879	2.18838	0.117456	0.00541774	0.616226
GOTERM_BP_DIRECT	GO:0071222~cellular response to lipopolysaccharide	20	1.43062	0.00052647	ENSG00000115009, ENSG00000148346, ENSG00000106366, ENSG00000112033, ENSG00000232810, ENSG00000189067, ENSG00000108342, ENSG00000162711, ENSG00000173039, ENSG00000166710, ENSG00000101017, ENSG00000114013, ENSG00000090339, ENSG00000159674, ENSG00000164400, ENSG00000243414, ENSG00000136244, ENSG00000169245, ENSG00000169429, ENSG00000118503	1230	113	16792	2.41629	0.903899	0.043233	0.984942
UP_KEYWORDS	Zinc	196	14.02	0.000531175	ENSG00000146587, ENSG00000161642, ENSG00000197008, ENSG00000140464, ENSG00000089159, ENSG00000184939, ENSG00000184937, ENSG00000113580, ENSG00000258659, ENSG00000113658, ENSG00000179348, ENSG00000019549, ENSG00000067082, ENSG00000197530, ENSG00000141510, ENSG00000146373, ENSG00000006459, ENSG00000011332, ENSG00000140682, ENSG00000076108, ENSG00000197343, ENSG00000149289, ENSG00000182809, ENSG0000…	1370	2348	20581	1.25402	0.217246	0.00595626	0.753524
GOTERM_CC_DIRECT	GO:0005886~plasma membrane	344	24.6066	0.000564393	ENSG00000187867, ENSG00000188313, ENSG00000139636, ENSG00000111331, ENSG00000110075, ENSG00000171720, ENSG00000160781, ENSG00000166828, ENSG00000197321, ENSG00000147010, ENSG00000171522, ENSG00000204525, ENSG00000170581, ENSG00000089159, ENSG00000161638, ENSG00000088833, ENSG00000076641, ENSG00000159261, ENSG00000198910, ENSG00000170379, ENSG00000166592, ENSG00000126458, ENSG00000170745, ENSG0000…	1303	4121	18224	1.1675	0.302058	0.027284	0.837105
GOTERM_MF_DIRECT	GO:0042802~identical protein binding	80	5.72246	0.000567115	ENSG00000142731, ENSG00000154451, ENSG00000171094, ENSG00000118260, ENSG00000087076, ENSG00000026103, ENSG00000173039, ENSG00000115415, ENSG00000115414, ENSG00000170581, ENSG00000182866, ENSG00000136068, ENSG00000114019, ENSG00000124788, ENSG00000149925, ENSG00000167772, ENSG00000122641, ENSG00000159261, ENSG00000176171, ENSG00000118503, ENSG00000115641, ENSG00000056558, ENSG00000104881, ENSG0000…	1234	749	16881	1.46114	0.492315	0.0414834	0.912432
GOTERM_BP_DIRECT	GO:0006096~glycolytic process	10	0.715308	0.000575267	ENSG00000141959, ENSG00000134333, ENSG00000111669, ENSG00000102144, ENSG00000149925, ENSG00000105220, ENSG00000106633, ENSG00000159399, ENSG00000111674, ENSG00000109107	1230	34	16792	4.0153	0.922659	0.0462929	1.07577
UP_SEQ_FEATURE	domain:PH	32	2.28898	0.000577454	ENSG00000102780, ENSG00000008323, ENSG00000075651, ENSG00000100241, ENSG00000154358, ENSG00000185950, ENSG00000077044, ENSG00000240891, ENSG00000087266, ENSG00000124313, ENSG00000186716, ENSG00000128805, ENSG00000105808, ENSG00000205726, ENSG00000160999, ENSG00000033327, ENSG00000187091, ENSG00000105287, ENSG00000111344, ENSG00000117859, ENSG00000165322, ENSG00000105559, ENSG00000142675, ENSG0000…	1359	245	20063	1.92824	0.879675	0.17511	1.05769
GOTERM_BP_DIRECT	GO:0007155~cell adhesion	54	3.86266	0.000625678	ENSG00000111859, ENSG00000138448, ENSG00000130775, ENSG00000130635, ENSG00000170382, ENSG00000115414, ENSG00000146242, ENSG00000181143, ENSG00000089159, ENSG00000161638, ENSG00000050820, ENSG00000198910, ENSG00000169031, ENSG00000123610, ENSG00000044115, ENSG00000140511, ENSG00000151914, ENSG00000143878, ENSG00000053747, ENSG00000108821, ENSG00000110841, ENSG00000197912, ENSG00000143217, ENSG0000…	1230	459	16792	1.60612	0.938202	0.0493565	1.16951
GOTERM_BP_DIRECT	GO:0006978~DNA damage response, signal transduction by p53 class mediator resulting in transcription of p21 class mediator	7	0.500715	0.000641275	ENSG00000141510, ENSG00000139618, ENSG00000067066, ENSG00000124762, ENSG00000078900, ENSG00000172977, ENSG00000185499	1230	16	16792	5.97276	0.942347	0.0496757	1.1985
GOTERM_MF_DIRECT	GO:0005088~Ras guanyl-nucleotide exchange factor activity	20	1.43062	0.000642569	ENSG00000113578, ENSG00000075388, ENSG00000118972, ENSG00000186895, ENSG00000198915, ENSG00000111241, ENSG00000065361, ENSG00000113721, ENSG00000077782, ENSG00000134853, ENSG00000148660, ENSG00000185950, ENSG00000145349, ENSG00000120156, ENSG00000100311, ENSG00000237441, ENSG00000178568, ENSG00000164400, ENSG00000070193, ENSG00000113070	1234	115	16881	2.37911	0.536114	0.0441778	1.03324
GOTERM_CC_DIRECT	GO:0031410~cytoplasmic vesicle	32	2.28898	0.000690418	ENSG00000154451, ENSG00000035664, ENSG00000113721, ENSG00000077782, ENSG00000198400, ENSG00000214274, ENSG00000123159, ENSG00000155066, ENSG00000196586, ENSG00000163235, ENSG00000110911, ENSG00000114019, ENSG00000137942, ENSG00000197879, ENSG00000161638, ENSG00000169247, ENSG00000101019, ENSG00000110442, ENSG00000068001, ENSG00000151914, ENSG00000181652, ENSG00000123240, ENSG00000179674, ENSG0000…	1303	235	18224	1.9045	0.35593	0.0309362	1.02313
GOTERM_MF_DIRECT	GO:0004674~protein serine/threonine kinase activity	46	3.29041	0.000703695	ENSG00000179335, ENSG00000142731, ENSG00000080823, ENSG00000182541, ENSG00000165752, ENSG00000154310, ENSG00000132155, ENSG00000013441, ENSG00000114670, ENSG00000035664, ENSG00000154358, ENSG00000113240, ENSG00000105851, ENSG00000148660, ENSG00000183049, ENSG00000073331, ENSG00000117266, ENSG00000134070, ENSG00000135341, ENSG00000186716, ENSG00000142235, ENSG00000166501, ENSG00000167657, ENSG0000…	1234	376	16881	1.67361	0.568812	0.0456588	1.13101
GOTERM_MF_DIRECT	GO:0000979~RNA polymerase II core promoter sequence-specific DNA binding	13	0.9299	0.000712307	ENSG00000124813, ENSG00000168214, ENSG00000198839, ENSG00000170345, ENSG00000135100, ENSG00000113658, ENSG00000179348, ENSG00000132471, ENSG00000115415, ENSG00000102145, ENSG00000185507, ENSG00000165030, ENSG00000140853	1234	57	16881	3.11998	0.57323	0.0438269	1.14477
GOTERM_BP_DIRECT	GO:0000187~activation of MAPK activity	19	1.35908	0.000725529	ENSG00000109339, ENSG00000169242, ENSG00000113578, ENSG00000171094, ENSG00000232810, ENSG00000198121, ENSG00000078900, ENSG00000163235, ENSG00000176945, ENSG00000138166, ENSG00000130829, ENSG00000139318, ENSG00000134070, ENSG00000135341, ENSG00000104312, ENSG00000110514, ENSG00000070193, ENSG00000150991, ENSG00000125845	1230	107	16792	2.42419	0.960376	0.0550632	1.35495
GOTERM_BP_DIRECT	GO:0014068~positive regulation of phosphatidylinositol 3-kinase signaling	14	1.00143	0.000741133	ENSG00000112033, ENSG00000065361, ENSG00000113721, ENSG00000077782, ENSG00000134853, ENSG00000000938, ENSG00000120156, ENSG00000125398, ENSG00000108342, ENSG00000100311, ENSG00000237441, ENSG00000178568, ENSG00000181104, ENSG00000069869	1230	65	16792	2.94044	0.963035	0.0552721	1.3839
UP_KEYWORDS	Glycolysis	9	0.643777	0.00074524	ENSG00000141959, ENSG00000111669, ENSG00000102144, ENSG00000149925, ENSG00000105220, ENSG00000106633, ENSG00000159399, ENSG00000111674, ENSG00000109107	1370	31	20581	4.36141	0.290847	0.00814955	1.0557
UP_SEQ_FEATURE	domain:SH3	25	1.78827	0.000747812	ENSG00000175866, ENSG00000111859, ENSG00000177106, ENSG00000154358, ENSG00000104881, ENSG00000151914, ENSG00000000938, ENSG00000150054, ENSG00000143322, ENSG00000082458, ENSG00000136754, ENSG00000165322, ENSG00000182866, ENSG00000105289, ENSG00000154127, ENSG00000137942, ENSG00000119139, ENSG00000075711, ENSG00000159314, ENSG00000169247, ENSG00000131037, ENSG00000136573, ENSG00000140600, ENSG0000…	1359	175	20063	2.10901	0.935591	0.204307	1.3677
KEGG_PATHWAY	hsa00051:Fructose and mannose metabolism	10	0.715308	0.000771247	ENSG00000141959, ENSG00000111669, ENSG00000114268, ENSG00000149925, ENSG00000100417, ENSG00000170525, ENSG00000178802, ENSG00000254685, ENSG00000159399, ENSG00000109107	563	32	6879	3.81827	0.184912	0.00848296	1.0064
GOTERM_BP_DIRECT	GO:0000165~MAPK cascade	35	2.50358	0.000799839	ENSG00000169242, ENSG00000118972, ENSG00000132155, ENSG00000113721, ENSG00000077782, ENSG00000185950, ENSG00000148660, ENSG00000181085, ENSG00000138166, ENSG00000100311, ENSG00000130829, ENSG00000178568, ENSG00000164400, ENSG00000105808, ENSG00000068305, ENSG00000150991, ENSG00000185650, ENSG00000113578, ENSG00000075388, ENSG00000186895, ENSG00000198915, ENSG00000065361, ENSG00000111241, ENSG0000…	1230	262	16792	1.82374	0.971536	0.0585404	1.49274
KEGG_PATHWAY	hsa04810:Regulation of actin cytoskeleton	32	2.28898	0.000827703	ENSG00000182541, ENSG00000118972, ENSG00000138448, ENSG00000132155, ENSG00000139734, ENSG00000113721, ENSG00000105851, ENSG00000077782, ENSG00000105855, ENSG00000161958, ENSG00000115414, ENSG00000100311, ENSG00000181104, ENSG00000089159, ENSG00000161638, ENSG00000050820, ENSG00000175866, ENSG00000075388, ENSG00000113578, ENSG00000126458, ENSG00000186895, ENSG00000111241, ENSG00000134853, ENSG0000…	563	210	6879	1.86186	0.197025	0.00873888	1.0797
GOTERM_MF_DIRECT	GO:0005164~tumor necrosis factor receptor binding	9	0.643777	0.000849398	ENSG00000102871, ENSG00000115415, ENSG00000056558, ENSG00000181634, ENSG00000125726, ENSG00000232810, ENSG00000227507, ENSG00000121858, ENSG00000120659	1234	29	16881	4.24549	0.637765	0.0495057	1.36368
GOTERM_BP_DIRECT	GO:0042113~B cell activation	9	0.643777	0.000860819	ENSG00000115085, ENSG00000114013, ENSG00000101017, ENSG00000105369, ENSG00000171608, ENSG00000166501, ENSG00000068024, ENSG00000048052, ENSG00000153064	1230	29	16792	4.23684	0.978303	0.0618476	1.60568
GOTERM_BP_DIRECT	GO:0032496~response to lipopolysaccharide	25	1.78827	0.00086376	ENSG00000064300, ENSG00000187867, ENSG00000151014, ENSG00000049249, ENSG00000197329, ENSG00000073756, ENSG00000170345, ENSG00000026103, ENSG00000163739, ENSG00000121236, ENSG00000171522, ENSG00000177606, ENSG00000101017, ENSG00000181104, ENSG00000186716, ENSG00000169245, ENSG00000148926, ENSG00000078401, ENSG00000157873, ENSG00000124875, ENSG00000140505, ENSG00000163734, ENSG00000077150, ENSG0000…	1230	164	16792	2.0811	0.978585	0.0610667	1.61112
UP_KEYWORDS	Pharmaceutical	11	0.786838	0.000881191	ENSG00000171855, ENSG00000184990, ENSG00000184557, ENSG00000100311, ENSG00000095752, ENSG00000122861, ENSG00000164400, ENSG00000184381, ENSG00000081041, ENSG00000108342, ENSG00000125845	1370	47	20581	3.51593	0.333962	0.00940683	1.24717
SMART	SM00252:SH2	19	1.35908	0.000994557	ENSG00000168918, ENSG00000115085, ENSG00000079308, ENSG00000126561, ENSG00000000938, ENSG00000095585, ENSG00000143322, ENSG00000087266, ENSG00000137936, ENSG00000184557, ENSG00000182866, ENSG00000170581, ENSG00000120833, ENSG00000070190, ENSG00000141738, ENSG00000136573, ENSG00000160999, ENSG00000125508, ENSG00000196684	790	103	10057	2.34832	0.321635	0.12134	1.37327
GOTERM_BP_DIRECT	GO:0043406~positive regulation of MAP kinase activity	13	0.9299	0.00100239	ENSG00000113578, ENSG00000112715, ENSG00000232810, ENSG00000113721, ENSG00000077782, ENSG00000105851, ENSG00000101017, ENSG00000100311, ENSG00000164078, ENSG00000120659, ENSG00000114209, ENSG00000140575, ENSG00000078401	1230	59	16792	3.00807	0.988448	0.0694219	1.8674
GOTERM_CC_DIRECT	GO:0005794~Golgi apparatus	87	6.22318	0.00101963	ENSG00000144747, ENSG00000171124, ENSG00000111859, ENSG00000188313, ENSG00000075651, ENSG00000006118, ENSG00000171720, ENSG00000152291, ENSG00000087074, ENSG00000177595, ENSG00000165006, ENSG00000135604, ENSG00000113282, ENSG00000178685, ENSG00000204525, ENSG00000134970, ENSG00000134317, ENSG00000185920, ENSG00000181104, ENSG00000116260, ENSG00000161638, ENSG00000117400, ENSG00000172007, ENSG0000…	1303	863	18224	1.40996	0.47787	0.0423975	1.50755
UP_KEYWORDS	Mitogen	10	0.715308	0.00103554	ENSG00000163235, ENSG00000115008, ENSG00000167244, ENSG00000119630, ENSG00000113578, ENSG00000075388, ENSG00000100311, ENSG00000186895, ENSG00000112715, ENSG00000111241	1370	40	20581	3.75566	0.37975	0.0107966	1.46413
UP_SEQ_FEATURE	domain:LIM zinc-binding 3	8	0.572246	0.00104336	ENSG00000162458, ENSG00000072163, ENSG00000115641, ENSG00000140682, ENSG00000012211, ENSG00000089159, ENSG00000173210, ENSG00000135269	1359	25	20063	4.72418	0.978224	0.255007	1.90334
GOTERM_MF_DIRECT	GO:0001077~transcriptional activator activity, RNA polymerase II core promoter proximal region sequence-specific binding	32	2.28898	0.00105589	ENSG00000125740, ENSG00000188313, ENSG00000137709, ENSG00000118260, ENSG00000135100, ENSG00000170345, ENSG00000163435, ENSG00000188994, ENSG00000173039, ENSG00000134317, ENSG00000177606, ENSG00000102145, ENSG00000175197, ENSG00000068305, ENSG00000166529, ENSG00000184937, ENSG00000113580, ENSG00000137265, ENSG00000168214, ENSG00000124813, ENSG00000123358, ENSG00000122877, ENSG00000169083, ENSG0000…	1234	236	16881	1.8549	0.717041	0.0583455	1.69255
GOTERM_BP_DIRECT	GO:0036499~PERK-mediated unfolded protein response	6	0.429185	0.00106711	ENSG00000162772, ENSG00000175197, ENSG00000051108, ENSG00000146678, ENSG00000169429, ENSG00000070669	1230	12	16792	6.82602	0.99134	0.0726105	1.98683
GOTERM_BP_DIRECT	GO:0032480~negative regulation of type I interferon production	9	0.643777	0.0010994	ENSG00000108771, ENSG00000138646, ENSG00000107201, ENSG00000197111, ENSG00000115267, ENSG00000187608, ENSG00000140853, ENSG00000150991, ENSG00000118503	1230	30	16792	4.09561	0.9925	0.0736009	2.04636
GOTERM_BP_DIRECT	GO:0010803~regulation of tumor necrosis factor-mediated signaling pathway	9	0.643777	0.0010994	ENSG00000023445, ENSG00000102871, ENSG00000056558, ENSG00000232810, ENSG00000092098, ENSG00000204628, ENSG00000110514, ENSG00000150991, ENSG00000118503	1230	30	16792	4.09561	0.9925	0.0736009	2.04636
GOTERM_CC_DIRECT	GO:0005938~cell cortex	20	1.43062	0.00114379	ENSG00000162458, ENSG00000113578, ENSG00000111859, ENSG00000131016, ENSG00000182718, ENSG00000168385, ENSG00000074054, ENSG00000099331, ENSG00000151914, ENSG00000123159, ENSG00000196586, ENSG00000182809, ENSG00000142675, ENSG00000136068, ENSG00000128585, ENSG00000137942, ENSG00000104953, ENSG00000089159, ENSG00000168646, ENSG00000069869	1303	123	18224	2.27418	0.517616	0.0445409	1.68967
KEGG_PATHWAY	hsa04662:B cell receptor signaling pathway	15	1.07296	0.00115054	ENSG00000168918, ENSG00000132155, ENSG00000177455, ENSG00000105851, ENSG00000105369, ENSG00000171608, ENSG00000170345, ENSG00000095585, ENSG00000173039, ENSG00000138814, ENSG00000007312, ENSG00000177606, ENSG00000146232, ENSG00000070190, ENSG00000142867	563	69	6879	2.65619	0.262927	0.0116648	1.49789
GOTERM_BP_DIRECT	GO:0007249~I-kappaB kinase/NF-kappaB signaling	13	0.9299	0.00117098	ENSG00000232810, ENSG00000102871, ENSG00000023445, ENSG00000134070, ENSG00000092098, ENSG00000104312, ENSG00000135341, ENSG00000168256, ENSG00000104856, ENSG00000077150, ENSG00000243414, ENSG00000150991, ENSG00000142867	1230	60	16792	2.95794	0.994547	0.0770481	2.17822
GOTERM_BP_DIRECT	GO:0006897~endocytosis	22	1.57368	0.00117334	ENSG00000141458, ENSG00000139636, ENSG00000105851, ENSG00000147650, ENSG00000077044, ENSG00000196586, ENSG00000011028, ENSG00000147010, ENSG00000113282, ENSG00000243244, ENSG00000110047, ENSG00000142192, ENSG00000081479, ENSG00000137942, ENSG00000103197, ENSG00000157191, ENSG00000079805, ENSG00000132669, ENSG00000164690, ENSG00000127527, ENSG00000140600, ENSG00000213923	1230	139	16792	2.16075	0.994604	0.0760734	2.18256
GOTERM_BP_DIRECT	GO:0030036~actin cytoskeleton organization	21	1.50215	0.00121085	ENSG00000177731, ENSG00000139734, ENSG00000167549, ENSG00000113916, ENSG00000112290, ENSG00000203485, ENSG00000196712, ENSG00000163739, ENSG00000110880, ENSG00000204138, ENSG00000143322, ENSG00000066427, ENSG00000124313, ENSG00000136068, ENSG00000186716, ENSG00000132376, ENSG00000173210, ENSG00000070759, ENSG00000180263, ENSG00000160999, ENSG00000163545	1230	130	16792	2.20533	0.995434	0.0772846	2.25157
SMART	SM00132:LIM	15	1.07296	0.00122613	ENSG00000162458, ENSG00000182541, ENSG00000072163, ENSG00000115641, ENSG00000120913, ENSG00000140682, ENSG00000131435, ENSG00000182809, ENSG00000147394, ENSG00000106852, ENSG00000243156, ENSG00000012211, ENSG00000173210, ENSG00000089159, ENSG00000135269	790	72	10057	2.65216	0.380279	0.112744	1.69051
INTERPRO	IPR008271:Serine/threonine-protein kinase, active site	38	2.71817	0.00124189	ENSG00000179335, ENSG00000109339, ENSG00000080823, ENSG00000165752, ENSG00000154310, ENSG00000132155, ENSG00000013441, ENSG00000114670, ENSG00000035664, ENSG00000154358, ENSG00000113240, ENSG00000148660, ENSG00000183049, ENSG00000117266, ENSG00000135341, ENSG00000166501, ENSG00000167657, ENSG00000177169, ENSG00000198355, ENSG00000163545, ENSG00000213923, ENSG00000071909, ENSG00000058091, ENSG0000…	1305	312	18559	1.7321	0.900007	0.13404	2.09523
INTERPRO	IPR000008:C2 calcium-dependent membrane targeting	24	1.71674	0.00124787	ENSG00000143469, ENSG00000151718, ENSG00000133056, ENSG00000078142, ENSG00000079308, ENSG00000105851, ENSG00000171608, ENSG00000187091, ENSG00000164674, ENSG00000111344, ENSG00000109452, ENSG00000049759, ENSG00000140563, ENSG00000048342, ENSG00000186716, ENSG00000105808, ENSG00000166501, ENSG00000138835, ENSG00000205726, ENSG00000168944, ENSG00000007516, ENSG00000214078, ENSG00000069869, ENSG0000…	1305	165	18559	2.06858	0.901111	0.127248	2.10522
GOTERM_BP_DIRECT	GO:0008360~regulation of cell shape	22	1.57368	0.00128745	ENSG00000162458, ENSG00000175866, ENSG00000112715, ENSG00000160226, ENSG00000198121, ENSG00000137710, ENSG00000000938, ENSG00000196576, ENSG00000147010, ENSG00000115414, ENSG00000090339, ENSG00000186635, ENSG00000112276, ENSG00000149925, ENSG00000128585, ENSG00000182578, ENSG00000167657, ENSG00000075711, ENSG00000136244, ENSG00000198753, ENSG00000180263, ENSG00000213923	1230	140	16792	2.14532	0.996754	0.0808155	2.39239
GOTERM_CC_DIRECT	GO:0030139~endocytic vesicle	12	0.858369	0.00130822	ENSG00000147010, ENSG00000110047, ENSG00000133056, ENSG00000166126, ENSG00000075651, ENSG00000068001, ENSG00000081479, ENSG00000198121, ENSG00000205726, ENSG00000123159, ENSG00000196586, ENSG00000141480	1303	54	18224	3.10804	0.565639	0.0478681	1.93035
INTERPRO	IPR006117:2-5-oligoadenylate synthetase, conserved site	4	0.286123	0.00131172	ENSG00000111335, ENSG00000111331, ENSG00000135114, ENSG00000089127	1305	4	18559	14.2215	0.912157	0.126391	2.2118
INTERPRO	IPR018952:2'-5'-oligoadenylate synthetase 1, domain 2/C-terminal	4	0.286123	0.00131172	ENSG00000111335, ENSG00000111331, ENSG00000135114, ENSG00000089127	1305	4	18559	14.2215	0.912157	0.126391	2.2118
INTERPRO	IPR026774:2'-5'-oligoadenylate synthase	4	0.286123	0.00131172	ENSG00000111335, ENSG00000111331, ENSG00000135114, ENSG00000089127	1305	4	18559	14.2215	0.912157	0.126391	2.2118
GOTERM_BP_DIRECT	GO:0001938~positive regulation of endothelial cell proliferation	14	1.00143	0.00132866	ENSG00000123358, ENSG00000112715, ENSG00000126561, ENSG00000214274, ENSG00000105287, ENSG00000120156, ENSG00000196712, ENSG00000119630, ENSG00000177606, ENSG00000100311, ENSG00000037280, ENSG00000198753, ENSG00000125845, ENSG00000100644	1230	69	16792	2.76998	0.997298	0.0821375	2.46808
GOTERM_BP_DIRECT	GO:0043154~negative regulation of cysteine-type endopeptidase activity involved in apoptotic process	14	1.00143	0.00132866	ENSG00000183087, ENSG00000064300, ENSG00000123358, ENSG00000129355, ENSG00000132155, ENSG00000112715, ENSG00000141480, ENSG00000126709, ENSG00000117676, ENSG00000128271, ENSG00000145779, ENSG00000051108, ENSG00000105220, ENSG00000136244	1230	69	16792	2.76998	0.997298	0.0821375	2.46808
KEGG_PATHWAY	hsa04622:RIG-I-like receptor signaling pathway	15	1.07296	0.00133302	ENSG00000109339, ENSG00000108771, ENSG00000232810, ENSG00000107201, ENSG00000187608, ENSG00000145782, ENSG00000173039, ENSG00000171855, ENSG00000102871, ENSG00000003400, ENSG00000135341, ENSG00000185507, ENSG00000115267, ENSG00000169245, ENSG00000169429	563	70	6879	2.61824	0.297764	0.0130067	1.73355
INTERPRO	IPR018048:CXC chemokine, conserved site	6	0.429185	0.00135696	ENSG00000124875, ENSG00000163734, ENSG00000081041, ENSG00000163739, ENSG00000169245, ENSG00000169429	1305	13	18559	6.56375	0.91923	0.124035	2.28726
INTERPRO	IPR001089:CXC chemokine	6	0.429185	0.00135696	ENSG00000124875, ENSG00000163734, ENSG00000081041, ENSG00000163739, ENSG00000169245, ENSG00000169429	1305	13	18559	6.56375	0.91923	0.124035	2.28726
GOTERM_BP_DIRECT	GO:0042771~intrinsic apoptotic signaling pathway in response to DNA damage by p53 class mediator	9	0.643777	0.00138792	ENSG00000168209, ENSG00000163565, ENSG00000048028, ENSG00000141510, ENSG00000139618, ENSG00000140464, ENSG00000124762, ENSG00000078900, ENSG00000141682	1230	31	16792	3.96349	0.997925	0.0844713	2.57679
GOTERM_MF_DIRECT	GO:0001730~2'-5'-oligoadenylate synthetase activity	4	0.286123	0.00147016	ENSG00000111335, ENSG00000111331, ENSG00000135114, ENSG00000089127	1234	4	16881	13.6799	0.827633	0.0768052	2.34924
UP_KEYWORDS	Vitamin C	7	0.500715	0.00147621	ENSG00000152952, ENSG00000072682, ENSG00000122884, ENSG00000129521, ENSG00000145730, ENSG00000135766, ENSG00000111325	1370	20	20581	5.25792	0.493907	0.0150202	2.08111
GOTERM_MF_DIRECT	GO:0001618~virus receptor activity	14	1.00143	0.00149692	ENSG00000138448, ENSG00000154639, ENSG00000068001, ENSG00000141458, ENSG00000157873, ENSG00000184990, ENSG00000117335, ENSG00000114013, ENSG00000090339, ENSG00000132517, ENSG00000143217, ENSG00000161638, ENSG00000164171, ENSG00000186792	1234	70	16881	2.73598	0.833067	0.0748812	2.39152
GOTERM_CC_DIRECT	GO:0016020~membrane	193	13.8054	0.00151513	ENSG00000109971, ENSG00000171124, ENSG00000138448, ENSG00000111335, ENSG00000188313, ENSG00000078142, ENSG00000135643, ENSG00000075651, ENSG00000181929, ENSG00000100201, ENSG00000087074, ENSG00000126777, ENSG00000090554, ENSG00000168003, ENSG00000204525, ENSG00000118804, ENSG00000149925, ENSG00000198911, ENSG00000051108, ENSG00000089157, ENSG00000175938, ENSG00000168071, ENSG00000167460, ENSG0000…	1303	2200	18224	1.22697	0.619349	0.0522453	2.23247
GOTERM_MF_DIRECT	GO:0005178~integrin binding	18	1.28755	0.00152311	ENSG00000113578, ENSG00000154639, ENSG00000130635, ENSG00000064205, ENSG00000151914, ENSG00000104415, ENSG00000112761, ENSG00000138623, ENSG00000115414, ENSG00000140545, ENSG00000090339, ENSG00000105376, ENSG00000089159, ENSG00000161638, ENSG00000214063, ENSG00000169031, ENSG00000091409, ENSG00000164171	1234	105	16881	2.34513	0.838219	0.0730876	2.43288
GOTERM_CC_DIRECT	GO:0005905~clathrin-coated pit	12	0.858369	0.00153151	ENSG00000181856, ENSG00000137343, ENSG00000142192, ENSG00000166126, ENSG00000081479, ENSG00000123384, ENSG00000157191, ENSG00000079805, ENSG00000205726, ENSG00000147650, ENSG00000196586, ENSG00000141480	1303	55	18224	3.05153	0.623305	0.0500873	2.25634
KEGG_PATHWAY	hsa04621:NOD-like receptor signaling pathway	13	0.9299	0.00155715	ENSG00000109339, ENSG00000091592, ENSG00000232810, ENSG00000163739, ENSG00000162711, ENSG00000173039, ENSG00000023445, ENSG00000135341, ENSG00000104312, ENSG00000136244, ENSG00000081041, ENSG00000118503, ENSG00000169429	563	56	6879	2.83643	0.338316	0.0146406	2.02229
GOTERM_BP_DIRECT	GO:0043068~positive regulation of programmed cell death	5	0.357654	0.00157345	ENSG00000232810, ENSG00000198400, ENSG00000172819, ENSG00000124762, ENSG00000176171	1230	8	16792	8.53252	0.999092	0.0939412	2.91645
GOTERM_BP_DIRECT	GO:0048146~positive regulation of fibroblast proliferation	12	0.858369	0.00158696	ENSG00000183087, ENSG00000115414, ENSG00000100311, ENSG00000177606, ENSG00000182718, ENSG00000140464, ENSG00000113721, ENSG00000134853, ENSG00000162733, ENSG00000124762, ENSG00000070193, ENSG00000075426	1230	54	16792	3.03379	0.999145	0.0934567	2.94112
UP_SEQ_FEATURE	domain:Ras-associating	9	0.643777	0.00160458	ENSG00000186635, ENSG00000107551, ENSG00000237441, ENSG00000101265, ENSG00000099331, ENSG00000132669, ENSG00000047365, ENSG00000141738, ENSG00000160271	1359	34	20063	3.90787	0.997225	0.343287	2.91293
GOTERM_MF_DIRECT	GO:0008083~growth factor activity	24	1.71674	0.00161052	ENSG00000167244, ENSG00000113578, ENSG00000075388, ENSG00000118972, ENSG00000186895, ENSG00000095752, ENSG00000111241, ENSG00000112715, ENSG00000163739, ENSG00000108342, ENSG00000161958, ENSG00000163235, ENSG00000112761, ENSG00000119630, ENSG00000100311, ENSG00000164400, ENSG00000030582, ENSG00000122641, ENSG00000136244, ENSG00000105220, ENSG00000070193, ENSG00000130513, ENSG00000113070, ENSG0000…	1234	162	16881	2.02665	0.854289	0.0741519	2.57081
INTERPRO	IPR008936:Rho GTPase activation protein	16	1.14449	0.00161259	ENSG00000099331, ENSG00000180448, ENSG00000196712, ENSG00000138640, ENSG00000111344, ENSG00000196576, ENSG00000165322, ENSG00000213390, ENSG00000186635, ENSG00000186716, ENSG00000128805, ENSG00000105808, ENSG00000047365, ENSG00000159314, ENSG00000198753, ENSG00000140575	1305	91	18559	2.50048	0.94974	0.138885	2.71259
UP_SEQ_FEATURE	domain:LIM zinc-binding 1	11	0.786838	0.00166082	ENSG00000162458, ENSG00000106852, ENSG00000072163, ENSG00000182541, ENSG00000115641, ENSG00000140682, ENSG00000012211, ENSG00000089159, ENSG00000173210, ENSG00000182809, ENSG00000135269	1359	50	20063	3.24787	0.997743	0.333852	3.01356
UP_SEQ_FEATURE	domain:LIM zinc-binding 2	11	0.786838	0.00166082	ENSG00000162458, ENSG00000106852, ENSG00000072163, ENSG00000182541, ENSG00000115641, ENSG00000140682, ENSG00000012211, ENSG00000089159, ENSG00000173210, ENSG00000182809, ENSG00000135269	1359	50	20063	3.24787	0.997743	0.333852	3.01356
UP_SEQ_FEATURE	binding site:2-oxoglutarate	6	0.429185	0.00168445	ENSG00000072682, ENSG00000168769, ENSG00000122884, ENSG00000129521, ENSG00000135766, ENSG00000111325	1359	14	20063	6.32703	0.99793	0.320416	3.0558
GOTERM_BP_DIRECT	GO:0016477~cell migration	25	1.78827	0.00168607	ENSG00000169242, ENSG00000183087, ENSG00000138448, ENSG00000149091, ENSG00000198915, ENSG00000130635, ENSG00000113721, ENSG00000077782, ENSG00000214274, ENSG00000000938, ENSG00000142627, ENSG00000138496, ENSG00000143322, ENSG00000147010, ENSG00000196535, ENSG00000088280, ENSG00000124145, ENSG00000178568, ENSG00000134982, ENSG00000133639, ENSG00000079385, ENSG00000060140, ENSG00000157554, ENSG0000…	1230	172	16792	1.98431	0.99945	0.097712	3.12207
GOTERM_BP_DIRECT	GO:0050873~brown fat cell differentiation	9	0.643777	0.00173344	ENSG00000181856, ENSG00000145287, ENSG00000073756, ENSG00000197930, ENSG00000112769, ENSG00000176171, ENSG00000091409, ENSG00000160999, ENSG00000198125	1230	32	16792	3.83963	0.999555	0.0990309	3.20844
GOTERM_MF_DIRECT	GO:0044212~transcription regulatory region DNA binding	29	2.07439	0.00177781	ENSG00000118260, ENSG00000074657, ENSG00000135100, ENSG00000170345, ENSG00000030419, ENSG00000173039, ENSG00000134317, ENSG00000177606, ENSG00000010818, ENSG00000178568, ENSG00000175197, ENSG00000198911, ENSG00000135164, ENSG00000184937, ENSG00000136352, ENSG00000102984, ENSG00000122877, ENSG00000169083, ENSG00000232810, ENSG00000162772, ENSG00000068024, ENSG00000124496, ENSG00000181449, ENSG0000…	1234	213	16881	1.86252	0.880731	0.0785286	2.83425
GOTERM_MF_DIRECT	GO:0019903~protein phosphatase binding	13	0.9299	0.00179212	ENSG00000082458, ENSG00000182866, ENSG00000105976, ENSG00000141510, ENSG00000182578, ENSG00000110075, ENSG00000079385, ENSG00000037280, ENSG00000179776, ENSG00000185950, ENSG00000204628, ENSG00000119938, ENSG00000140575	1234	63	16881	2.82284	0.882757	0.0763197	2.85676
KEGG_PATHWAY	hsa05323:Rheumatoid arthritis	17	1.21602	0.00180129	ENSG00000115008, ENSG00000115009, ENSG00000095752, ENSG00000112715, ENSG00000232810, ENSG00000170345, ENSG00000120156, ENSG00000164136, ENSG00000124875, ENSG00000114013, ENSG00000177606, ENSG00000090339, ENSG00000227507, ENSG00000164400, ENSG00000136244, ENSG00000120659, ENSG00000169429	563	88	6879	2.36039	0.379836	0.0163399	2.3359
GOTERM_BP_DIRECT	GO:0051781~positive regulation of cell division	11	0.786838	0.00181395	ENSG00000163235, ENSG00000115008, ENSG00000167244, ENSG00000119630, ENSG00000113578, ENSG00000075388, ENSG00000100311, ENSG00000186895, ENSG00000112715, ENSG00000111241, ENSG00000164690	1230	47	16792	3.19516	0.999689	0.102082	3.35505
GOTERM_CC_DIRECT	GO:0015629~actin cytoskeleton	29	2.07439	0.00183149	ENSG00000120913, ENSG00000122786, ENSG00000116679, ENSG00000168385, ENSG00000099331, ENSG00000002822, ENSG00000110880, ENSG00000197321, ENSG00000147394, ENSG00000143322, ENSG00000136068, ENSG00000149925, ENSG00000107796, ENSG00000183963, ENSG00000050820, ENSG00000175866, ENSG00000044115, ENSG00000115641, ENSG00000136448, ENSG00000167549, ENSG00000177425, ENSG00000107201, ENSG00000151914, ENSG0000…	1303	218	18224	1.86055	0.688927	0.0567147	2.6927
GOTERM_BP_DIRECT	GO:0007507~heart development	26	1.8598	0.00184254	ENSG00000132155, ENSG00000154639, ENSG00000141002, ENSG00000100311, ENSG00000178568, ENSG00000102145, ENSG00000068305, ENSG00000164690, ENSG00000184937, ENSG00000148926, ENSG00000078401, ENSG00000125845, ENSG00000185650, ENSG00000184634, ENSG00000112033, ENSG00000065361, ENSG00000070495, ENSG00000120156, ENSG00000179348, ENSG00000196712, ENSG00000048052, ENSG00000198125, ENSG00000048342, ENSG0000…	1230	183	16792	1.93963	0.999726	0.102316	3.40708
COG_ONTOLOGY	Carbohydrate transport and metabolism	9	0.643777	0.00189175	ENSG00000164124, ENSG00000168003, ENSG00000123384, ENSG00000015568, ENSG00000157800, ENSG00000163931, ENSG00000106633, ENSG00000159399, ENSG00000156958	128	38	2026	3.74877	0.0462355	0.0462355	1.52453
GOTERM_MF_DIRECT	GO:0004871~signal transducer activity	28	2.00286	0.00192512	ENSG00000064300, ENSG00000026103, ENSG00000185950, ENSG00000104529, ENSG00000240891, ENSG00000115415, ENSG00000188372, ENSG00000101017, ENSG00000170581, ENSG00000171302, ENSG00000135899, ENSG00000243414, ENSG00000154978, ENSG00000157554, ENSG00000142856, ENSG00000050820, ENSG00000160999, ENSG00000100097, ENSG00000087460, ENSG00000114353, ENSG00000126561, ENSG00000187091, ENSG00000189067, ENSG0000…	1234	204	16881	1.87763	0.900015	0.0789495	3.06568
KEGG_PATHWAY	hsa05169:Epstein-Barr virus infection	21	1.50215	0.00193407	ENSG00000168214, ENSG00000109339, ENSG00000177455, ENSG00000107201, ENSG00000105851, ENSG00000171608, ENSG00000163636, ENSG00000173039, ENSG00000102871, ENSG00000204525, ENSG00000101017, ENSG00000177606, ENSG00000090339, ENSG00000146232, ENSG00000141510, ENSG00000135341, ENSG00000104856, ENSG00000077150, ENSG00000124762, ENSG00000069869, ENSG00000118503	563	122	6879	2.10318	0.401318	0.0169554	2.50608
KEGG_PATHWAY	hsa04620:Toll-like receptor signaling pathway	19	1.35908	0.00214279	ENSG00000109339, ENSG00000232810, ENSG00000105851, ENSG00000171608, ENSG00000170345, ENSG00000173039, ENSG00000171855, ENSG00000115415, ENSG00000177606, ENSG00000101017, ENSG00000114013, ENSG00000172936, ENSG00000135341, ENSG00000159110, ENSG00000185507, ENSG00000243414, ENSG00000136244, ENSG00000169245, ENSG00000169429	563	106	6879	2.1901	0.433597	0.01817	2.77304
GOTERM_BP_DIRECT	GO:1902042~negative regulation of extrinsic apoptotic signaling pathway via death domain receptors	9	0.643777	0.00214349	ENSG00000102871, ENSG00000003402, ENSG00000132155, ENSG00000090339, ENSG00000106366, ENSG00000026103, ENSG00000092871, ENSG00000121858, ENSG00000118503	1230	33	16792	3.72328	0.999928	0.11658	3.95302
GOTERM_BP_DIRECT	GO:0043491~protein kinase B signaling	9	0.643777	0.00214349	ENSG00000185650, ENSG00000183087, ENSG00000133056, ENSG00000101017, ENSG00000232810, ENSG00000153208, ENSG00000103197, ENSG00000142627, ENSG00000125398	1230	33	16792	3.72328	0.999928	0.11658	3.95302
GOTERM_BP_DIRECT	GO:0007173~epidermal growth factor receptor signaling pathway	12	0.858369	0.00215854	ENSG00000163235, ENSG00000147689, ENSG00000169891, ENSG00000089159, ENSG00000089177, ENSG00000076641, ENSG00000077044, ENSG00000141738, ENSG00000140575, ENSG00000125398, ENSG00000050820, ENSG00000113070	1230	56	16792	2.92544	0.999933	0.115935	3.98024
GOTERM_CC_DIRECT	GO:0030666~endocytic vesicle membrane	13	0.9299	0.00225209	ENSG00000185920, ENSG00000042753, ENSG00000123384, ENSG00000079805, ENSG00000162552, ENSG00000148660, ENSG00000145349, ENSG00000154342, ENSG00000161203, ENSG00000150991, ENSG00000113070, ENSG00000143147, ENSG00000075461	1303	66	18224	2.75485	0.762169	0.0661041	3.30145
INTERPRO	IPR000837:Fos transforming protein	5	0.357654	0.002295	ENSG00000125740, ENSG00000162772, ENSG00000170345, ENSG00000168062, ENSG00000075426	1305	9	18559	7.90081	0.985843	0.183509	3.83951
KEGG_PATHWAY	hsa05203:Viral carcinogenesis	30	2.14592	0.00234531	ENSG00000163517, ENSG00000118260, ENSG00000105851, ENSG00000171720, ENSG00000002822, ENSG00000173039, ENSG00000147889, ENSG00000204525, ENSG00000177606, ENSG00000213928, ENSG00000089159, ENSG00000147883, ENSG00000124762, ENSG00000141682, ENSG00000168214, ENSG00000056558, ENSG00000122877, ENSG00000126561, ENSG00000171608, ENSG00000112576, ENSG00000067066, ENSG00000068024, ENSG00000048052, ENSG0000…	563	205	6879	1.78807	0.463258	0.0192571	3.03142
UP_SEQ_FEATURE	compositionally biased region:Ser-rich	47	3.36195	0.0023475	ENSG00000137709, ENSG00000120913, ENSG00000107554, ENSG00000183049, ENSG00000147689, ENSG00000082497, ENSG00000131370, ENSG00000073331, ENSG00000108375, ENSG00000010818, ENSG00000183354, ENSG00000166833, ENSG00000144655, ENSG00000146242, ENSG00000166046, ENSG00000128805, ENSG00000181143, ENSG00000196313, ENSG00000186862, ENSG00000050820, ENSG00000168916, ENSG00000088726, ENSG00000151718, ENSG0000…	1359	441	20063	1.57339	0.999819	0.397596	4.23426
GOTERM_BP_DIRECT	GO:0050731~positive regulation of peptidyl-tyrosine phosphorylation	15	1.07296	0.00235529	ENSG00000167244, ENSG00000169242, ENSG00000095752, ENSG00000112715, ENSG00000108342, ENSG00000141480, ENSG00000157873, ENSG00000100311, ENSG00000090339, ENSG00000141510, ENSG00000102145, ENSG00000104312, ENSG00000161638, ENSG00000136244, ENSG00000070193	1230	82	16792	2.49732	0.999972	0.124332	4.33547
UP_KEYWORDS	Alternative promoter usage	15	1.07296	0.00240282	ENSG00000111669, ENSG00000166126, ENSG00000112715, ENSG00000151914, ENSG00000069667, ENSG00000078900, ENSG00000100311, ENSG00000206560, ENSG00000122390, ENSG00000141510, ENSG00000183963, ENSG00000119139, ENSG00000160710, ENSG00000104951, ENSG00000118515	1370	90	20581	2.50377	0.670122	0.0238211	3.36677
GOTERM_BP_DIRECT	GO:1902895~positive regulation of pri-miRNA transcription from RNA polymerase II promoter	7	0.500715	0.00240872	ENSG00000064300, ENSG00000100311, ENSG00000177606, ENSG00000170345, ENSG00000100644, ENSG00000173039, ENSG00000125845	1230	20	16792	4.77821	0.999978	0.125485	4.43173
GOTERM_BP_DIRECT	GO:0007254~JNK cascade	11	0.786838	0.00251995	ENSG00000171522, ENSG00000109339, ENSG00000127863, ENSG00000130829, ENSG00000139625, ENSG00000232810, ENSG00000172936, ENSG00000134070, ENSG00000135341, ENSG00000104312, ENSG00000150991	1230	49	16792	3.06474	0.999987	0.129384	4.63183
KEGG_PATHWAY	hsa04510:Focal adhesion	30	2.14592	0.00252508	ENSG00000109339, ENSG00000136457, ENSG00000132155, ENSG00000138448, ENSG00000105976, ENSG00000112715, ENSG00000113721, ENSG00000130635, ENSG00000105851, ENSG00000105855, ENSG00000023445, ENSG00000115414, ENSG00000177606, ENSG00000100311, ENSG00000136068, ENSG00000089159, ENSG00000037280, ENSG00000166501, ENSG00000161638, ENSG00000050820, ENSG00000169031, ENSG00000171608, ENSG00000134853, ENSG0000…	563	206	6879	1.77939	0.488287	0.0200981	3.26023
KEGG_PATHWAY	hsa00010:Glycolysis / Gluconeogenesis	14	1.00143	0.0026056	ENSG00000111669, ENSG00000168291, ENSG00000159399, ENSG00000111674, ENSG00000109107, ENSG00000141959, ENSG00000134333, ENSG00000102144, ENSG00000169299, ENSG00000149925, ENSG00000105220, ENSG00000106633, ENSG00000006534, ENSG00000131069	563	67	6879	2.55311	0.499119	0.0201295	3.36257
KEGG_PATHWAY	hsa05132:Salmonella infection	16	1.14449	0.00263323	ENSG00000115008, ENSG00000109339, ENSG00000170345, ENSG00000112290, ENSG00000077380, ENSG00000163739, ENSG00000173039, ENSG00000177606, ENSG00000136068, ENSG00000163734, ENSG00000137171, ENSG00000172936, ENSG00000164400, ENSG00000136244, ENSG00000081041, ENSG00000169429	563	83	6879	2.35537	0.502781	0.0197656	3.39765
GOTERM_BP_DIRECT	GO:0010863~positive regulation of phospholipase C activity	5	0.357654	0.00266859	ENSG00000143322, ENSG00000113721, ENSG00000077782, ENSG00000134853, ENSG00000169403	1230	9	16792	7.58446	0.999993	0.134933	4.8986
GOTERM_CC_DIRECT	GO:0005667~transcription factor complex	26	1.8598	0.00278436	ENSG00000116679, ENSG00000172766, ENSG00000135100, ENSG00000170345, ENSG00000138303, ENSG00000173039, ENSG00000177606, ENSG00000134954, ENSG00000102145, ENSG00000068305, ENSG00000172819, ENSG00000172977, ENSG00000136352, ENSG00000168214, ENSG00000124813, ENSG00000123358, ENSG00000113658, ENSG00000181449, ENSG00000124496, ENSG00000078900, ENSG00000048052, ENSG00000179348, ENSG00000133794, ENSG0000…	1303	193	18224	1.88415	0.830704	0.0775594	4.06673
GOTERM_BP_DIRECT	GO:0051259~protein oligomerization	12	0.858369	0.00288672	ENSG00000141959, ENSG00000100209, ENSG00000102780, ENSG00000169083, ENSG00000148660, ENSG00000197299, ENSG00000145349, ENSG00000120156, ENSG00000142867, ENSG00000118503, ENSG00000089127, ENSG00000162711	1230	58	16792	2.82456	0.999997	0.14352	5.28879
GOTERM_MF_DIRECT	GO:0008134~transcription factor binding	35	2.50358	0.00297965	ENSG00000125740, ENSG00000163517, ENSG00000166886, ENSG00000169057, ENSG00000083168, ENSG00000125629, ENSG00000171720, ENSG00000170345, ENSG00000069667, ENSG00000121236, ENSG00000173039, ENSG00000147889, ENSG00000163565, ENSG00000141376, ENSG00000177606, ENSG00000134954, ENSG00000175197, ENSG00000137265, ENSG00000168214, ENSG00000115641, ENSG00000112033, ENSG00000104881, ENSG00000169083, ENSG0000…	1234	284	16881	1.6859	0.971731	0.115706	4.70739
INTERPRO	IPR008967:p53-like transcription factor, DNA-binding	10	0.715308	0.00306121	ENSG00000124813, ENSG00000168214, ENSG00000115415, ENSG00000170581, ENSG00000141510, ENSG00000126561, ENSG00000104856, ENSG00000077150, ENSG00000078900, ENSG00000173039	1305	44	18559	3.23215	0.99659	0.227584	5.09016
INTERPRO	IPR006116:2-5-oligoadenylate synthetase, N-terminal	4	0.286123	0.00310748	ENSG00000111335, ENSG00000111331, ENSG00000135114, ENSG00000089127	1305	5	18559	11.3772	0.996871	0.221779	5.1652
GOTERM_MF_DIRECT	GO:0031418~L-ascorbic acid binding	7	0.500715	0.00313374	ENSG00000152952, ENSG00000072682, ENSG00000122884, ENSG00000129521, ENSG00000145730, ENSG00000135766, ENSG00000111325	1234	21	16881	4.55997	0.976499	0.117524	4.94507
GOTERM_BP_DIRECT	GO:0045987~positive regulation of smooth muscle contraction	7	0.500715	0.00316589	ENSG00000170214, ENSG00000073756, ENSG00000181104, ENSG00000196839, ENSG00000127129, ENSG00000164171, ENSG00000078401	1230	21	16792	4.55068	0.999999	0.154568	5.78598
UP_KEYWORDS	Iron	36	2.57511	0.00324721	ENSG00000009413, ENSG00000095596, ENSG00000072682, ENSG00000148346, ENSG00000134014, ENSG00000168769, ENSG00000073756, ENSG00000095303, ENSG00000122884, ENSG00000171988, ENSG00000135766, ENSG00000118564, ENSG00000152952, ENSG00000142192, ENSG00000110911, ENSG00000158864, ENSG00000103415, ENSG00000129521, ENSG00000197838, ENSG00000013573, ENSG00000127663, ENSG00000070495, ENSG00000138135, ENSG0000…	1370	324	20581	1.66918	0.776736	0.0313986	4.52466
GOTERM_BP_DIRECT	GO:0007050~cell cycle arrest	21	1.50215	0.00324863	ENSG00000183087, ENSG00000178252, ENSG00000129355, ENSG00000181929, ENSG00000087074, ENSG00000181449, ENSG00000078900, ENSG00000005483, ENSG00000105856, ENSG00000147889, ENSG00000141510, ENSG00000140464, ENSG00000175197, ENSG00000134982, ENSG00000103197, ENSG00000122641, ENSG00000117595, ENSG00000131791, ENSG00000147883, ENSG00000124762, ENSG00000169429	1230	141	16792	2.03328	0.999999	0.156568	5.93285
GOTERM_MF_DIRECT	GO:0004386~helicase activity	15	1.07296	0.00325835	ENSG00000198231, ENSG00000108406, ENSG00000108771, ENSG00000181381, ENSG00000013573, ENSG00000137628, ENSG00000198265, ENSG00000100201, ENSG00000107201, ENSG00000063046, ENSG00000157349, ENSG00000130589, ENSG00000166833, ENSG00000197299, ENSG00000115267	1234	85	16881	2.4141	0.97976	0.118217	5.1369
INTERPRO	IPR002209:Heparin-binding growth factor/Fibroblast growth factor	7	0.500715	0.0033366	ENSG00000118972, ENSG00000113578, ENSG00000075388, ENSG00000186895, ENSG00000111241, ENSG00000070193, ENSG00000161958	1305	22	18559	4.52501	0.997956	0.227439	5.53592
GOTERM_BP_DIRECT	GO:0090200~positive regulation of release of cytochrome c from mitochondria	8	0.572246	0.00334358	ENSG00000114023, ENSG00000011422, ENSG00000141510, ENSG00000184381, ENSG00000176171, ENSG00000256053, ENSG00000121858, ENSG00000141682	1230	28	16792	3.90058	1	0.15905	6.10114
GOTERM_BP_DIRECT	GO:2000352~negative regulation of endothelial cell apoptotic process	8	0.572246	0.00334358	ENSG00000183087, ENSG00000090339, ENSG00000106366, ENSG00000095752, ENSG00000167772, ENSG00000120156, ENSG00000118503, ENSG00000001631	1230	28	16792	3.90058	1	0.15905	6.10114
GOTERM_BP_DIRECT	GO:0031346~positive regulation of cell projection organization	4	0.286123	0.00349573	ENSG00000148346, ENSG00000166128, ENSG00000155066, ENSG00000164171	1230	5	16792	10.9216	1	0.163925	6.37021
GOTERM_BP_DIRECT	GO:0006357~regulation of transcription from RNA polymerase II promoter	49	3.50501	0.00372097	ENSG00000125740, ENSG00000185022, ENSG00000137709, ENSG00000186918, ENSG00000118260, ENSG00000134014, ENSG00000112715, ENSG00000130772, ENSG00000135100, ENSG00000170345, ENSG00000087903, ENSG00000163435, ENSG00000237765, ENSG00000170581, ENSG00000206538, ENSG00000058668, ENSG00000104856, ENSG00000166501, ENSG00000122641, ENSG00000135164, ENSG00000157554, ENSG00000184937, ENSG00000124813, ENSG0000…	1230	441	16792	1.51689	1	0.17174	6.76719
UP_KEYWORDS	Lipoprotein	78	5.5794	0.00372692	ENSG00000115008, ENSG00000154451, ENSG00000187867, ENSG00000168350, ENSG00000111335, ENSG00000188313, ENSG00000075651, ENSG00000110315, ENSG00000180739, ENSG00000162552, ENSG00000054392, ENSG00000054277, ENSG00000148680, ENSG00000163235, ENSG00000182866, ENSG00000142089, ENSG00000076641, ENSG00000169228, ENSG00000143590, ENSG00000172007, ENSG00000126458, ENSG00000114353, ENSG00000125910, ENSG0000…	1370	852	20581	1.37531	0.82117	0.0352255	5.17672
INTERPRO	IPR006620:Prolyl 4-hydroxylase, alpha subunit	6	0.429185	0.00385716	ENSG00000152952, ENSG00000072682, ENSG00000122884, ENSG00000129521, ENSG00000135766, ENSG00000111325	1305	16	18559	5.33305	0.999224	0.249072	6.37313
GOTERM_MF_DIRECT	GO:0003779~actin binding	34	2.43205	0.00388046	ENSG00000177731, ENSG00000139734, ENSG00000177106, ENSG00000122786, ENSG00000099331, ENSG00000214274, ENSG00000123159, ENSG00000196586, ENSG00000243156, ENSG00000136068, ENSG00000196526, ENSG00000149925, ENSG00000183963, ENSG00000173210, ENSG00000197879, ENSG00000131037, ENSG00000071909, ENSG00000079819, ENSG00000079308, ENSG00000177425, ENSG00000151914, ENSG00000137710, ENSG00000150764, ENSG0000…	1234	278	16881	1.67308	0.990402	0.135144	6.08908
UP_SEQ_FEATURE	region of interest:Calmodulin-binding	11	0.786838	0.00398406	ENSG00000138814, ENSG00000166592, ENSG00000122786, ENSG00000035664, ENSG00000148660, ENSG00000130822, ENSG00000152495, ENSG00000145349, ENSG00000164949, ENSG00000183049, ENSG00000103540	1359	56	20063	2.89989	1	0.556492	7.08525
BIOCARTA	h_ranklPathway:Bone Remodelling	7	0.500715	0.0040248	ENSG00000171855, ENSG00000159110, ENSG00000213928, ENSG00000170345, ENSG00000075426, ENSG00000120659, ENSG00000173039	200	14	1625	4.0625	0.639524	0.639524	5.11361
GOTERM_MF_DIRECT	GO:0019899~enzyme binding	39	2.7897	0.00403942	ENSG00000109971, ENSG00000188313, ENSG00000132155, ENSG00000118260, ENSG00000073756, ENSG00000113721, ENSG00000204628, ENSG00000171720, ENSG00000005483, ENSG00000135766, ENSG00000176531, ENSG00000115415, ENSG00000177606, ENSG00000101017, ENSG00000142192, ENSG00000128271, ENSG00000186716, ENSG00000197111, ENSG00000101986, ENSG00000136352, ENSG00000091592, ENSG00000073050, ENSG00000068001, ENSG0000…	1234	333	16881	1.60215	0.992068	0.136337	6.33094
GOTERM_BP_DIRECT	GO:0050766~positive regulation of phagocytosis	8	0.572246	0.00413355	ENSG00000183087, ENSG00000232810, ENSG00000153208, ENSG00000186716, ENSG00000079805, ENSG00000064687, ENSG00000179348, ENSG00000183049	1230	29	16792	3.76608	1	0.186991	7.49025
GOTERM_BP_DIRECT	GO:0042149~cellular response to glucose starvation	8	0.572246	0.00413355	ENSG00000163565, ENSG00000078142, ENSG00000141510, ENSG00000183696, ENSG00000117394, ENSG00000141682, ENSG00000163545, ENSG00000070669	1230	29	16792	3.76608	1	0.186991	7.49025
GOTERM_BP_DIRECT	GO:0048008~platelet-derived growth factor receptor signaling pathway	8	0.572246	0.00413355	ENSG00000100311, ENSG00000163659, ENSG00000144655, ENSG00000113721, ENSG00000186716, ENSG00000134853, ENSG00000140575, ENSG00000050820	1230	29	16792	3.76608	1	0.186991	7.49025
GOTERM_BP_DIRECT	GO:0045766~positive regulation of angiogenesis	18	1.28755	0.00416199	ENSG00000115008, ENSG00000113578, ENSG00000126458, ENSG00000106366, ENSG00000112715, ENSG00000198400, ENSG00000143878, ENSG00000105287, ENSG00000120156, ENSG00000179348, ENSG00000119630, ENSG00000134954, ENSG00000133639, ENSG00000167772, ENSG00000166501, ENSG00000169429, ENSG00000100644, ENSG00000148926	1230	115	16792	2.13684	1	0.186268	7.53989
GOTERM_BP_DIRECT	GO:0008283~cell proliferation	42	3.00429	0.0041805	ENSG00000115008, ENSG00000168209, ENSG00000183087, ENSG00000166886, ENSG00000171094, ENSG00000132155, ENSG00000013441, ENSG00000105976, ENSG00000125726, ENSG00000079335, ENSG00000185950, ENSG00000059728, ENSG00000163739, ENSG00000163235, ENSG00000163565, ENSG00000147689, ENSG00000048028, ENSG00000178568, ENSG00000152256, ENSG00000182578, ENSG00000157554, ENSG00000050820, ENSG00000169031, ENSG0000…	1230	366	16792	1.56663	1	0.185163	7.57218
GOTERM_BP_DIRECT	GO:0046888~negative regulation of hormone secretion	5	0.357654	0.0041914	ENSG00000118972, ENSG00000095752, ENSG00000197696, ENSG00000136244, ENSG00000078401	1230	10	16792	6.82602	1	0.18378	7.5912
GOTERM_BP_DIRECT	GO:0033089~positive regulation of T cell differentiation in thymus	5	0.357654	0.0041914	ENSG00000112299, ENSG00000196839, ENSG00000164690, ENSG00000168685, ENSG00000151651	1230	10	16792	6.82602	1	0.18378	7.5912
GOTERM_CC_DIRECT	GO:0016023~cytoplasmic, membrane-bounded vesicle	20	1.43062	0.00436824	ENSG00000110442, ENSG00000068001, ENSG00000113721, ENSG00000077782, ENSG00000151914, ENSG00000214274, ENSG00000123240, ENSG00000179674, ENSG00000077044, ENSG00000123159, ENSG00000196586, ENSG00000143401, ENSG00000165794, ENSG00000107331, ENSG00000137942, ENSG00000197879, ENSG00000119487, ENSG00000101019, ENSG00000168646, ENSG00000164211	1303	138	18224	2.02698	0.938497	0.114184	6.3107
UP_SEQ_FEATURE	domain:PARP catalytic	6	0.429185	0.00439064	ENSG00000178685, ENSG00000105939, ENSG00000163659, ENSG00000129484, ENSG00000138496, ENSG00000173193	1359	17	20063	5.21049	1	0.57217	7.781
GOTERM_CC_DIRECT	GO:0001726~ruffle	15	1.07296	0.00455911	ENSG00000175866, ENSG00000204381, ENSG00000087460, ENSG00000182718, ENSG00000137710, ENSG00000196586, ENSG00000179820, ENSG00000088280, ENSG00000128585, ENSG00000132376, ENSG00000161638, ENSG00000140575, ENSG00000050820, ENSG00000180263, ENSG00000160999	1303	90	18224	2.33103	0.945567	0.114217	6.57779
GOTERM_BP_DIRECT	GO:0048011~neurotrophin TRK receptor signaling pathway	6	0.429185	0.00459914	ENSG00000064300, ENSG00000168209, ENSG00000132155, ENSG00000198400, ENSG00000155256, ENSG00000050820	1230	16	16792	5.11951	1	0.197862	8.29981
GOTERM_BP_DIRECT	GO:0090280~positive regulation of calcium ion import	6	0.429185	0.00459914	ENSG00000188372, ENSG00000100311, ENSG00000113721, ENSG00000131981, ENSG00000167723, ENSG00000159167	1230	16	16792	5.11951	1	0.197862	8.29981
GOTERM_BP_DIRECT	GO:0030949~positive regulation of vascular endothelial growth factor receptor signaling pathway	6	0.429185	0.00459914	ENSG00000112715, ENSG00000166501, ENSG00000161638, ENSG00000105287, ENSG00000070193, ENSG00000100644	1230	16	16792	5.11951	1	0.197862	8.29981
GOTERM_BP_DIRECT	GO:0035994~response to muscle stretch	6	0.429185	0.00459914	ENSG00000132155, ENSG00000177606, ENSG00000170345, ENSG00000105220, ENSG00000078401, ENSG00000173039	1230	16	16792	5.11951	1	0.197862	8.29981
GOTERM_BP_DIRECT	GO:0030198~extracellular matrix organization	26	1.8598	0.00464714	ENSG00000138448, ENSG00000130635, ENSG00000197930, ENSG00000163435, ENSG00000105855, ENSG00000115414, ENSG00000100311, ENSG00000142192, ENSG00000161638, ENSG00000169031, ENSG00000107742, ENSG00000106366, ENSG00000232810, ENSG00000162733, ENSG00000196712, ENSG00000125398, ENSG00000053747, ENSG00000154342, ENSG00000108821, ENSG00000113971, ENSG00000090339, ENSG00000105376, ENSG00000112769, ENSG0000…	1230	196	16792	1.81098	1	0.197811	8.38288
UP_SEQ_FEATURE	domain:LIM zinc-binding 4	5	0.357654	0.00469047	ENSG00000072163, ENSG00000115641, ENSG00000140682, ENSG00000089159, ENSG00000173210	1359	11	20063	6.71048	1	0.577593	8.2909
INTERPRO	IPR002909:Cell surface receptor IPT/TIG	8	0.572246	0.00490799	ENSG00000168214, ENSG00000105976, ENSG00000104856, ENSG00000164078, ENSG00000077150, ENSG00000198753, ENSG00000196576, ENSG00000173039	1305	31	18559	3.67005	0.99989	0.29577	8.04195
KEGG_PATHWAY	hsa05340:Primary immunodeficiency	9	0.643777	0.00509654	ENSG00000115085, ENSG00000182866, ENSG00000101017, ENSG00000177455, ENSG00000105369, ENSG00000196839, ENSG00000095585, ENSG00000168685, ENSG00000168394	563	34	6879	3.2343	0.741804	0.0369136	6.47922
GOTERM_BP_DIRECT	GO:0046718~viral entry into host cell	14	1.00143	0.00514114	ENSG00000183087, ENSG00000138448, ENSG00000154639, ENSG00000068001, ENSG00000141458, ENSG00000157873, ENSG00000184990, ENSG00000117335, ENSG00000114013, ENSG00000090339, ENSG00000132517, ENSG00000143217, ENSG00000161638, ENSG00000164171	1230	80	16792	2.38911	1	0.214421	9.2338
INTERPRO	IPR012317:Poly(ADP-ribose) polymerase, catalytic domain	6	0.429185	0.00515195	ENSG00000178685, ENSG00000105939, ENSG00000163659, ENSG00000129484, ENSG00000138496, ENSG00000173193	1305	17	18559	5.01934	0.99993	0.298469	8.42535
UP_KEYWORDS	Hereditary hemolytic anemia	8	0.572246	0.00524868	ENSG00000111669, ENSG00000102144, ENSG00000149925, ENSG00000186073, ENSG00000196839, ENSG00000068366, ENSG00000117394, ENSG00000105220	1370	33	20581	3.64185	0.911612	0.0483048	7.21791
INTERPRO	IPR017891:Insulin-like growth factor binding protein, N-terminal, Cys-rich conserved site	5	0.357654	0.00536457	ENSG00000112761, ENSG00000104415, ENSG00000146674, ENSG00000064205, ENSG00000146678	1305	11	18559	6.4643	0.999953	0.29951	8.75827
GOTERM_BP_DIRECT	GO:0033209~tumor necrosis factor-mediated signaling pathway	18	1.28755	0.00542555	ENSG00000127863, ENSG00000064300, ENSG00000049249, ENSG00000125726, ENSG00000232810, ENSG00000026103, ENSG00000163636, ENSG00000157873, ENSG00000023445, ENSG00000115415, ENSG00000102871, ENSG00000101017, ENSG00000181634, ENSG00000141527, ENSG00000227507, ENSG00000106588, ENSG00000120659, ENSG00000150991	1230	118	16792	2.08251	1	0.222808	9.72028
GOTERM_BP_DIRECT	GO:0010595~positive regulation of endothelial cell migration	10	0.715308	0.005473	ENSG00000141376, ENSG00000113578, ENSG00000134954, ENSG00000112715, ENSG00000037280, ENSG00000143878, ENSG00000105287, ENSG00000120156, ENSG00000050820, ENSG00000078401	1230	46	16792	2.96783	1	0.222489	9.8012
GOTERM_BP_DIRECT	GO:0051591~response to cAMP	10	0.715308	0.005473	ENSG00000125740, ENSG00000134333, ENSG00000115415, ENSG00000072310, ENSG00000177606, ENSG00000170345, ENSG00000120156, ENSG00000108821, ENSG00000120129, ENSG00000173039	1230	46	16792	2.96783	1	0.222489	9.8012
SMART	SM00338:BRLZ	11	0.786838	0.00556462	ENSG00000125740, ENSG00000185022, ENSG00000178573, ENSG00000177606, ENSG00000118260, ENSG00000162772, ENSG00000175197, ENSG00000170345, ENSG00000165030, ENSG00000168062, ENSG00000075426	790	51	10057	2.74577	0.886535	0.352899	7.46152
SMART	SM00326:SH3	28	2.00286	0.00565373	ENSG00000111859, ENSG00000177106, ENSG00000107554, ENSG00000147010, ENSG00000143322, ENSG00000136754, ENSG00000082458, ENSG00000182866, ENSG00000137942, ENSG00000205726, ENSG00000131037, ENSG00000169247, ENSG00000136573, ENSG00000050820, ENSG00000140600, ENSG00000175866, ENSG00000104881, ENSG00000158517, ENSG00000000938, ENSG00000107957, ENSG00000150054, ENSG00000214193, ENSG00000165322, ENSG0000…	790	206	10057	1.73034	0.890432	0.308253	7.57669
KEGG_PATHWAY	hsa05214:Glioma	13	0.9299	0.00572123	ENSG00000163235, ENSG00000147889, ENSG00000132155, ENSG00000100311, ENSG00000141510, ENSG00000113721, ENSG00000105851, ENSG00000134853, ENSG00000171608, ENSG00000148660, ENSG00000166501, ENSG00000145349, ENSG00000124762	563	65	6879	2.44369	0.781393	0.0402611	7.24612
SMART	SM00442:FGF	7	0.500715	0.00573098	ENSG00000118972, ENSG00000113578, ENSG00000075388, ENSG00000186895, ENSG00000111241, ENSG00000070193, ENSG00000161958	790	22	10057	4.05058	0.893702	0.274008	7.67641
INTERPRO	IPR006694:Fatty acid hydroxylase	4	0.286123	0.00589057	ENSG00000170271, ENSG00000138135, ENSG00000103089, ENSG00000109929	1305	6	18559	9.48097	0.999982	0.314427	9.57701
SMART	SM00314:RA	8	0.572246	0.0060232	ENSG00000130396, ENSG00000107551, ENSG00000237441, ENSG00000101265, ENSG00000099331, ENSG00000132669, ENSG00000141738, ENSG00000160271	790	29	10057	3.51183	0.905216	0.25511	8.05278
UP_KEYWORDS	Acetylation	263	18.8126	0.00608948	ENSG00000111335, ENSG00000111331, ENSG00000077380, ENSG00000182923, ENSG00000115415, ENSG00000140464, ENSG00000128585, ENSG00000089159, ENSG00000113580, ENSG00000156384, ENSG00000167460, ENSG00000136098, ENSG00000184634, ENSG00000113658, ENSG00000213886, ENSG00000115685, ENSG00000109107, ENSG00000143401, ENSG00000070669, ENSG00000137936, ENSG00000197530, ENSG00000170889, ENSG00000185201, ENSG0000…	1370	3424	20581	1.1539	0.940145	0.0547602	8.32811
UP_KEYWORDS	GTPase activation	24	1.71674	0.0061245	ENSG00000008323, ENSG00000152061, ENSG00000099331, ENSG00000180448, ENSG00000196712, ENSG00000111344, ENSG00000138640, ENSG00000107021, ENSG00000178038, ENSG00000165322, ENSG00000213390, ENSG00000186635, ENSG00000099992, ENSG00000141258, ENSG00000115459, ENSG00000186716, ENSG00000128805, ENSG00000103197, ENSG00000105808, ENSG00000132669, ENSG00000047365, ENSG00000159314, ENSG00000114388, ENSG0000…	1370	197	20581	1.83017	0.941109	0.0540172	8.37407
GOTERM_BP_DIRECT	GO:0007205~protein kinase C-activating G-protein coupled receptor signaling pathway	8	0.572246	0.00612714	ENSG00000102780, ENSG00000149091, ENSG00000181104, ENSG00000128271, ENSG00000123384, ENSG00000077044, ENSG00000065357, ENSG00000078401	1230	31	16792	3.52311	1	0.243424	10.9098
GOTERM_BP_DIRECT	GO:0030224~monocyte differentiation	6	0.429185	0.00612793	ENSG00000163565, ENSG00000177606, ENSG00000112715, ENSG00000164400, ENSG00000182578, ENSG00000164509	1230	17	16792	4.81836	1	0.241317	10.9112
GOTERM_MF_DIRECT	GO:0048407~platelet-derived growth factor binding	5	0.357654	0.00616309	ENSG00000100311, ENSG00000113721, ENSG00000130635, ENSG00000134853, ENSG00000108821	1234	11	16881	6.21814	0.999381	0.195299	9.50658
SMART	SM00702:P4Hc	6	0.429185	0.00617295	ENSG00000152952, ENSG00000072682, ENSG00000122884, ENSG00000129521, ENSG00000135766, ENSG00000111325	790	16	10057	4.77389	0.910625	0.23534	8.2451
SMART	SM00207:TNF	6	0.429185	0.00617295	ENSG00000181634, ENSG00000125726, ENSG00000232810, ENSG00000227507, ENSG00000121858, ENSG00000120659	790	16	10057	4.77389	0.910625	0.23534	8.2451
GOTERM_BP_DIRECT	GO:0016064~immunoglobulin mediated immune response	5	0.357654	0.00620805	ENSG00000168918, ENSG00000172936, ENSG00000185507, ENSG00000077238, ENSG00000142867	1230	11	16792	6.20547	1	0.241942	11.0461
GOTERM_BP_DIRECT	GO:0043306~positive regulation of mast cell degranulation	5	0.357654	0.00620805	ENSG00000115085, ENSG00000033327, ENSG00000000938, ENSG00000179348, ENSG00000077238	1230	11	16792	6.20547	1	0.241942	11.0461
GOTERM_BP_DIRECT	GO:0042110~T cell activation	10	0.715308	0.00633962	ENSG00000138814, ENSG00000115085, ENSG00000114013, ENSG00000105851, ENSG00000171608, ENSG00000196839, ENSG00000075711, ENSG00000069869, ENSG00000137265, ENSG00000196684	1230	47	16792	2.90469	1	0.244279	11.2671
GOTERM_MF_DIRECT	GO:0002020~protease binding	16	1.14449	0.00645057	ENSG00000138448, ENSG00000106366, ENSG00000148346, ENSG00000125726, ENSG00000182718, ENSG00000139618, ENSG00000232810, ENSG00000003402, ENSG00000115414, ENSG00000170322, ENSG00000141510, ENSG00000123384, ENSG00000092871, ENSG00000150991, ENSG00000118503, ENSG00000142867	1234	101	16881	2.16711	0.999562	0.198247	9.92862
KEGG_PATHWAY	hsa05211:Renal cell carcinoma	13	0.9299	0.00648938	ENSG00000163235, ENSG00000132155, ENSG00000100311, ENSG00000177606, ENSG00000105976, ENSG00000134954, ENSG00000112715, ENSG00000105851, ENSG00000171608, ENSG00000129521, ENSG00000117394, ENSG00000135766, ENSG00000100644	563	66	6879	2.40667	0.821879	0.0443871	8.18119
GOTERM_BP_DIRECT	GO:0034341~response to interferon-gamma	7	0.500715	0.00650195	ENSG00000114013, ENSG00000142089, ENSG00000185201, ENSG00000130813, ENSG00000067066, ENSG00000213886, ENSG00000185885	1230	24	16792	3.98184	1	0.247581	11.5392
GOTERM_BP_DIRECT	GO:0045648~positive regulation of erythrocyte differentiation	7	0.500715	0.00650195	ENSG00000168918, ENSG00000134954, ENSG00000102145, ENSG00000187608, ENSG00000122641, ENSG00000179348, ENSG00000100644	1230	24	16792	3.98184	1	0.247581	11.5392
GOTERM_BP_DIRECT	GO:0001819~positive regulation of cytokine production	7	0.500715	0.00650195	ENSG00000144747, ENSG00000163565, ENSG00000197329, ENSG00000232810, ENSG00000135245, ENSG00000168071, ENSG00000154342	1230	24	16792	3.98184	1	0.247581	11.5392
GOTERM_BP_DIRECT	GO:1902533~positive regulation of intracellular signal transduction	4	0.286123	0.00661149	ENSG00000113578, ENSG00000105287, ENSG00000120156, ENSG00000120659	1230	6	16792	9.10136	1	0.249084	11.7224
GOTERM_BP_DIRECT	GO:0007044~cell-substrate junction assembly	4	0.286123	0.00661149	ENSG00000115414, ENSG00000079308, ENSG00000161638, ENSG00000091409	1230	6	16792	9.10136	1	0.249084	11.7224
GOTERM_BP_DIRECT	GO:0014037~Schwann cell differentiation	4	0.286123	0.00661149	ENSG00000063660, ENSG00000166886, ENSG00000122877, ENSG00000065361	1230	6	16792	9.10136	1	0.249084	11.7224
GOTERM_BP_DIRECT	GO:0060664~epithelial cell proliferation involved in salivary gland morphogenesis	4	0.286123	0.00661149	ENSG00000232810, ENSG00000164690, ENSG00000136244, ENSG00000070193	1230	6	16792	9.10136	1	0.249084	11.7224
INTERPRO	IPR006052:Tumour necrosis factor	6	0.429185	0.00672651	ENSG00000181634, ENSG00000125726, ENSG00000232810, ENSG00000227507, ENSG00000121858, ENSG00000120659	1305	18	18559	4.74049	0.999996	0.340899	10.864
KEGG_PATHWAY	hsa04630:Jak-STAT signaling pathway	22	1.57368	0.00683944	ENSG00000117400, ENSG00000095752, ENSG00000126561, ENSG00000105851, ENSG00000171608, ENSG00000112576, ENSG00000108342, ENSG00000168685, ENSG00000171855, ENSG00000164136, ENSG00000115415, ENSG00000184557, ENSG00000170581, ENSG00000120833, ENSG00000182393, ENSG00000145623, ENSG00000159110, ENSG00000213928, ENSG00000164400, ENSG00000145777, ENSG00000136244, ENSG00000077238	563	145	6879	1.85384	0.83776	0.0455622	8.60441
KEGG_PATHWAY	hsa05133:Pertussis	14	1.00143	0.00712387	ENSG00000115008, ENSG00000109339, ENSG00000114353, ENSG00000232810, ENSG00000170345, ENSG00000162711, ENSG00000173039, ENSG00000177606, ENSG00000124875, ENSG00000172936, ENSG00000161638, ENSG00000243414, ENSG00000136244, ENSG00000169429	563	75	6879	2.28078	0.849619	0.0462604	8.94697
GOTERM_BP_DIRECT	GO:0007259~JAK-STAT cascade	8	0.572246	0.00735738	ENSG00000115415, ENSG00000184557, ENSG00000170581, ENSG00000120833, ENSG00000182393, ENSG00000126561, ENSG00000159110, ENSG00000164509	1230	32	16792	3.41301	1	0.270818	12.96
INTERPRO	IPR013083:Zinc finger, RING/FYVE/PHD-type	47	3.36195	0.00757044	ENSG00000056586, ENSG00000132256, ENSG00000011332, ENSG00000083168, ENSG00000110315, ENSG00000076108, ENSG00000159459, ENSG00000237330, ENSG00000155256, ENSG00000005483, ENSG00000132274, ENSG00000121236, ENSG00000185619, ENSG00000108375, ENSG00000140464, ENSG00000092871, ENSG00000135899, ENSG00000180263, ENSG00000108523, ENSG00000102362, ENSG00000133874, ENSG00000072201, ENSG00000020426, ENSG0000…	1305	453	18559	1.47552	0.999999	0.365069	12.1457
GOTERM_BP_DIRECT	GO:0050900~leukocyte migration	18	1.28755	0.0075791	ENSG00000168918, ENSG00000183087, ENSG00000138448, ENSG00000154639, ENSG00000173391, ENSG00000120156, ENSG00000108821, ENSG00000168003, ENSG00000103064, ENSG00000115414, ENSG00000182866, ENSG00000090339, ENSG00000153208, ENSG00000079385, ENSG00000161638, ENSG00000141738, ENSG00000091409, ENSG00000198910	1230	122	16792	2.01423	1	0.275511	13.3247
INTERPRO	IPR013761:Sterile alpha motif/pointed domain	17	1.21602	0.00774799	ENSG00000102780, ENSG00000177409, ENSG00000163435, ENSG00000077044, ENSG00000142627, ENSG00000154928, ENSG00000078900, ENSG00000143847, ENSG00000110841, ENSG00000166387, ENSG00000142675, ENSG00000205413, ENSG00000186635, ENSG00000134954, ENSG00000047365, ENSG00000157554, ENSG00000103429	1305	117	18559	2.06637	0.999999	0.36263	12.4132
GOTERM_MF_DIRECT	GO:0043236~laminin binding	7	0.500715	0.00795771	ENSG00000063660, ENSG00000131981, ENSG00000142910, ENSG00000091409, ENSG00000164171, ENSG00000169499, ENSG00000100097	1234	25	16881	3.83037	0.999929	0.232954	12.1112
GOTERM_MF_DIRECT	GO:0005506~iron ion binding	21	1.50215	0.00797785	ENSG00000197838, ENSG00000095596, ENSG00000072682, ENSG00000148346, ENSG00000170271, ENSG00000122884, ENSG00000138135, ENSG00000070495, ENSG00000135766, ENSG00000111325, ENSG00000118564, ENSG00000152952, ENSG00000140505, ENSG00000115548, ENSG00000105755, ENSG00000197408, ENSG00000129521, ENSG00000006459, ENSG00000012779, ENSG00000103089, ENSG00000109929	1234	153	16881	1.87763	0.99993	0.227943	12.14
GOTERM_BP_DIRECT	GO:0030183~B cell differentiation	12	0.858369	0.00798369	ENSG00000168214, ENSG00000171855, ENSG00000067082, ENSG00000007312, ENSG00000095752, ENSG00000163374, ENSG00000198400, ENSG00000105369, ENSG00000068024, ENSG00000113916, ENSG00000095585, ENSG00000048052	1230	66	16792	2.48219	1	0.285633	13.9864
GOTERM_BP_DIRECT	GO:0042327~positive regulation of phosphorylation	7	0.500715	0.00803528	ENSG00000171587, ENSG00000169083, ENSG00000214274, ENSG00000205726, ENSG00000091409, ENSG00000112078, ENSG00000142867	1230	25	16792	3.82257	1	0.284931	14.0705
UP_SEQ_FEATURE	domain:Death	8	0.572246	0.00807198	ENSG00000064300, ENSG00000102871, ENSG00000172936, ENSG00000134070, ENSG00000026103, ENSG00000077150, ENSG00000110514, ENSG00000177595	1359	35	20063	3.37441	1	0.757039	13.8601
GOTERM_CC_DIRECT	GO:0031234~extrinsic component of cytoplasmic side of plasma membrane	12	0.858369	0.00840608	ENSG00000143322, ENSG00000116285, ENSG00000152767, ENSG00000115085, ENSG00000182866, ENSG00000137878, ENSG00000060140, ENSG00000069424, ENSG00000000938, ENSG00000136573, ENSG00000140575, ENSG00000125508	1303	68	18224	2.46815	0.99538	0.193533	11.8118
KEGG_PATHWAY	hsa05222:Small cell lung cancer	15	1.07296	0.00843264	ENSG00000138448, ENSG00000056558, ENSG00000073756, ENSG00000105851, ENSG00000171608, ENSG00000053747, ENSG00000173039, ENSG00000023445, ENSG00000115414, ENSG00000141510, ENSG00000112769, ENSG00000147883, ENSG00000091409, ENSG00000169031, ENSG00000164171	563	85	6879	2.1562	0.89398	0.0532637	10.508
GOTERM_BP_DIRECT	GO:0001649~osteoblast differentiation	16	1.14449	0.00859012	ENSG00000167460, ENSG00000124813, ENSG00000115641, ENSG00000146674, ENSG00000142627, ENSG00000181449, ENSG00000154342, ENSG00000196712, ENSG00000108821, ENSG00000011028, ENSG00000138623, ENSG00000019549, ENSG00000171490, ENSG00000160710, ENSG00000018408, ENSG00000125845	1230	104	16792	2.10031	1	0.299047	14.9694
GOTERM_MF_DIRECT	GO:0017137~Rab GTPase binding	19	1.35908	0.0087282	ENSG00000064300, ENSG00000152061, ENSG00000182718, ENSG00000110723, ENSG00000123240, ENSG00000082805, ENSG00000184014, ENSG00000164674, ENSG00000107021, ENSG00000110047, ENSG00000243156, ENSG00000099992, ENSG00000141258, ENSG00000137955, ENSG00000089177, ENSG00000104419, ENSG00000177169, ENSG00000102362, ENSG00000133138	1234	134	16881	1.93969	0.999972	0.240947	13.2077
GOTERM_BP_DIRECT	GO:0071364~cellular response to epidermal growth factor stimulus	8	0.572246	0.00876111	ENSG00000185650, ENSG00000019549, ENSG00000116285, ENSG00000132376, ENSG00000140575, ENSG00000125398, ENSG00000108821, ENSG00000073417	1230	33	16792	3.30958	1	0.301691	15.2446
GOTERM_BP_DIRECT	GO:0032727~positive regulation of interferon-alpha production	5	0.357654	0.00877852	ENSG00000105939, ENSG00000107201, ENSG00000104312, ENSG00000185507, ENSG00000115267	1230	12	16792	5.68835	1	0.299905	15.2726
GOTERM_BP_DIRECT	GO:0051726~regulation of cell cycle	18	1.28755	0.00888836	ENSG00000080823, ENSG00000183486, ENSG00000109971, ENSG00000058091, ENSG00000100650, ENSG00000204628, ENSG00000138764, ENSG00000204138, ENSG00000138769, ENSG00000177606, ENSG00000133794, ENSG00000189308, ENSG00000117266, ENSG00000166946, ENSG00000163374, ENSG00000186716, ENSG00000103197, ENSG00000110514	1230	124	16792	1.98175	1	0.300764	15.4489
UP_KEYWORDS	Amyloidosis	7	0.500715	0.00909063	ENSG00000148180, ENSG00000142192, ENSG00000145623, ENSG00000164509, ENSG00000064687, ENSG00000162711, ENSG00000166710	1370	28	20581	3.75566	0.985153	0.0777699	12.1909
UP_KEYWORDS	Host cell receptor for virus entry	11	0.786838	0.00926772	ENSG00000117335, ENSG00000138448, ENSG00000114013, ENSG00000090339, ENSG00000132517, ENSG00000154639, ENSG00000141458, ENSG00000143217, ENSG00000161638, ENSG00000164171, ENSG00000157873	1370	64	20581	2.58201	0.986327	0.0777948	12.4141
GOTERM_BP_DIRECT	GO:0051091~positive regulation of sequence-specific DNA binding transcription factor activity	16	1.14449	0.00936397	ENSG00000132256, ENSG00000258659, ENSG00000099956, ENSG00000232810, ENSG00000107201, ENSG00000067066, ENSG00000068024, ENSG00000162733, ENSG00000105287, ENSG00000132274, ENSG00000154342, ENSG00000138814, ENSG00000102760, ENSG00000136244, ENSG00000120659, ENSG00000078401	1230	105	16792	2.08031	1	0.311772	16.2083
GOTERM_BP_DIRECT	GO:0030168~platelet activation	17	1.21602	0.00953831	ENSG00000183087, ENSG00000102780, ENSG00000188313, ENSG00000132155, ENSG00000149091, ENSG00000105851, ENSG00000143878, ENSG00000077044, ENSG00000108821, ENSG00000141480, ENSG00000065357, ENSG00000101017, ENSG00000182866, ENSG00000153208, ENSG00000181104, ENSG00000166501, ENSG00000136244	1230	115	16792	2.01813	1	0.31426	16.485
UP_KEYWORDS	Zinc-finger	144	10.3004	0.0097132	ENSG00000146587, ENSG00000161642, ENSG00000197008, ENSG00000237330, ENSG00000069667, ENSG00000188994, ENSG00000155256, ENSG00000140464, ENSG00000184939, ENSG00000184937, ENSG00000166529, ENSG00000113580, ENSG00000125846, ENSG00000101040, ENSG00000112511, ENSG00000269855, ENSG00000258659, ENSG00000113916, ENSG00000124496, ENSG00000179348, ENSG00000019549, ENSG00000167766, ENSG00000067082, ENSG0000…	1370	1781	20581	1.21463	0.988887	0.07995	12.973
INTERPRO	IPR019471:Interferon regulatory factor-3	4	0.286123	0.00977245	ENSG00000213928, ENSG00000185507, ENSG00000117595, ENSG00000137265	1305	7	18559	8.12655	1	0.423879	15.4089
GOTERM_BP_DIRECT	GO:0032869~cellular response to insulin stimulus	13	0.9299	0.00979951	ENSG00000137145, ENSG00000185650, ENSG00000115415, ENSG00000181856, ENSG00000116285, ENSG00000137449, ENSG00000132376, ENSG00000100650, ENSG00000079385, ENSG00000185950, ENSG00000134324, ENSG00000048052, ENSG00000106633	1230	77	16792	2.30489	1	0.319031	16.898
GOTERM_BP_DIRECT	GO:0045840~positive regulation of mitotic nuclear division	7	0.500715	0.00981213	ENSG00000163235, ENSG00000115008, ENSG00000167244, ENSG00000100311, ENSG00000113721, ENSG00000102760, ENSG00000078401	1230	26	16792	3.67555	1	0.317089	16.9179
GOTERM_BP_DIRECT	GO:0061098~positive regulation of protein tyrosine kinase activity	7	0.500715	0.00981213	ENSG00000136754, ENSG00000183087, ENSG00000100311, ENSG00000065361, ENSG00000182578, ENSG00000167191, ENSG00000154342	1230	26	16792	3.67555	1	0.317089	16.9179
GOTERM_BP_DIRECT	GO:0030097~hemopoiesis	11	0.786838	0.00993634	ENSG00000124813, ENSG00000099875, ENSG00000163565, ENSG00000100311, ENSG00000182866, ENSG00000163659, ENSG00000139618, ENSG00000182578, ENSG00000182809, ENSG00000154342, ENSG00000179348	1230	59	16792	2.54529	1	0.318128	17.1136
GOTERM_BP_DIRECT	GO:0042832~defense response to protozoan	6	0.429185	0.0101902	ENSG00000101017, ENSG00000136244, ENSG00000168062, ENSG00000168071, ENSG00000077238, ENSG00000137265	1230	19	16792	4.31117	1	0.322529	17.5122
KEGG_PATHWAY	hsa04012:ErbB signaling pathway	15	1.07296	0.0103275	ENSG00000109339, ENSG00000132155, ENSG00000065361, ENSG00000126561, ENSG00000105851, ENSG00000148660, ENSG00000171608, ENSG00000145349, ENSG00000163235, ENSG00000143322, ENSG00000177606, ENSG00000178568, ENSG00000166501, ENSG00000124762, ENSG00000113070	563	87	6879	2.10663	0.936137	0.0634012	12.7242
KEGG_PATHWAY	hsa04640:Hematopoietic cell lineage	15	1.07296	0.0103275	ENSG00000115008, ENSG00000095752, ENSG00000177455, ENSG00000232810, ENSG00000090554, ENSG00000108342, ENSG00000168685, ENSG00000105383, ENSG00000182578, ENSG00000164400, ENSG00000161638, ENSG00000136244, ENSG00000091409, ENSG00000164171, ENSG00000077238	563	87	6879	2.10663	0.936137	0.0634012	12.7242
GOTERM_BP_DIRECT	GO:0097192~extrinsic apoptotic signaling pathway in absence of ligand	8	0.572246	0.0103517	ENSG00000115008, ENSG00000099875, ENSG00000138448, ENSG00000148346, ENSG00000065361, ENSG00000140379, ENSG00000026103, ENSG00000129473	1230	34	16792	3.21224	1	0.324458	17.7648
INTERPRO	IPR013315:Spectrin alpha chain, SH3 domain	5	0.357654	0.0103802	ENSG00000147010, ENSG00000214193, ENSG00000107554, ENSG00000205726, ENSG00000050820	1305	13	18559	5.46979	1	0.433725	16.2892
INTERPRO	IPR007593:Interferon-induced transmembrane protein	5	0.357654	0.0103802	ENSG00000142089, ENSG00000185201, ENSG00000167371, ENSG00000185885, ENSG00000142046	1305	13	18559	5.46979	1	0.433725	16.2892
GOTERM_CC_DIRECT	GO:0030496~midbody	18	1.28755	0.0103974	ENSG00000013573, ENSG00000114353, ENSG00000078142, ENSG00000182718, ENSG00000168385, ENSG00000149503, ENSG00000204628, ENSG00000137710, ENSG00000117394, ENSG00000164949, ENSG00000134222, ENSG00000197321, ENSG00000110697, ENSG00000185920, ENSG00000165689, ENSG00000166140, ENSG00000079805, ENSG00000140575	1303	129	18224	1.95156	0.998716	0.225912	14.4123
KEGG_PATHWAY	hsa04920:Adipocytokine signaling pathway	13	0.9299	0.0104084	ENSG00000109339, ENSG00000102871, ENSG00000181856, ENSG00000184557, ENSG00000181929, ENSG00000146232, ENSG00000232810, ENSG00000185950, ENSG00000068366, ENSG00000117394, ENSG00000131791, ENSG00000173039, ENSG00000110090	563	70	6879	2.26914	0.937506	0.0624461	12.8177
GOTERM_CC_DIRECT	GO:0005768~endosome	27	1.93133	0.010422	ENSG00000064300, ENSG00000102780, ENSG00000075651, ENSG00000198400, ENSG00000152291, ENSG00000166311, ENSG00000122958, ENSG00000142192, ENSG00000165689, ENSG00000136710, ENSG00000089177, ENSG00000113369, ENSG00000154978, ENSG00000102362, ENSG00000063660, ENSG00000182718, ENSG00000110723, ENSG00000198121, ENSG00000136051, ENSG00000164136, ENSG00000160948, ENSG00000127954, ENSG00000069329, ENSG0000…	1303	225	18224	1.67834	0.998736	0.218994	14.444
UP_SEQ_FEATURE	short sequence motif:Nuclear localization signal	36	2.57511	0.0105495	ENSG00000186416, ENSG00000151151, ENSG00000105227, ENSG00000171843, ENSG00000135100, ENSG00000059728, ENSG00000132274, ENSG00000173039, ENSG00000143322, ENSG00000163565, ENSG00000138166, ENSG00000010818, ENSG00000124788, ENSG00000104856, ENSG00000088833, ENSG00000197299, ENSG00000135899, ENSG00000142856, ENSG00000124762, ENSG00000137413, ENSG00000087494, ENSG00000177425, ENSG00000129484, ENSG0000…	1359	344	20063	1.54497	1	0.8292	17.7358
KEGG_PATHWAY	hsa04210:Apoptosis	12	0.858369	0.0107867	ENSG00000023445, ENSG00000102871, ENSG00000003402, ENSG00000003400, ENSG00000141510, ENSG00000232810, ENSG00000105851, ENSG00000198400, ENSG00000171608, ENSG00000026103, ENSG00000121858, ENSG00000173039	563	62	6879	2.36487	0.943527	0.0632306	13.2536
GOTERM_CC_DIRECT	GO:0000790~nuclear chromatin	24	1.71674	0.0108597	ENSG00000124813, ENSG00000161642, ENSG00000013573, ENSG00000118260, ENSG00000112033, ENSG00000099956, ENSG00000169083, ENSG00000177425, ENSG00000143442, ENSG00000117713, ENSG00000059728, ENSG00000185499, ENSG00000012822, ENSG00000173039, ENSG00000132471, ENSG00000019549, ENSG00000115415, ENSG00000189060, ENSG00000204531, ENSG00000141510, ENSG00000137074, ENSG00000068305, ENSG00000172819, ENSG0000…	1303	193	18224	1.73921	0.999047	0.21996	15.0058
GOTERM_BP_DIRECT	GO:0042542~response to hydrogen peroxide	10	0.715308	0.0108964	ENSG00000134333, ENSG00000115415, ENSG00000177606, ENSG00000113721, ENSG00000137074, ENSG00000196839, ENSG00000114209, ENSG00000108821, ENSG00000198125, ENSG00000120129	1230	51	16792	2.67687	1	0.336032	18.6113
GOTERM_BP_DIRECT	GO:0034340~response to type I interferon	4	0.286123	0.0109438	ENSG00000157601, ENSG00000130813, ENSG00000067066, ENSG00000187608	1230	7	16792	7.80116	1	0.334945	18.6847
UP_KEYWORDS	Lipid transport	14	1.00143	0.0109637	ENSG00000130304, ENSG00000172345, ENSG00000058063, ENSG00000183018, ENSG00000145246, ENSG00000081923, ENSG00000117859, ENSG00000091039, ENSG00000128284, ENSG00000169682, ENSG00000100342, ENSG00000128335, ENSG00000185101, ENSG00000164211	1370	96	20581	2.1908	0.993794	0.0882623	14.5244
KEGG_PATHWAY	hsa05134:Legionellosis	11	0.786838	0.0109702	ENSG00000109971, ENSG00000163734, ENSG00000232810, ENSG00000172936, ENSG00000077150, ENSG00000136244, ENSG00000081041, ENSG00000176171, ENSG00000163739, ENSG00000169429, ENSG00000173039	563	54	6879	2.48895	0.946237	0.0628944	13.4644
GOTERM_BP_DIRECT	GO:0000086~G2/M transition of mitotic cell cycle	19	1.35908	0.0110966	ENSG00000142731, ENSG00000058091, ENSG00000020426, ENSG00000126001, ENSG00000110274, ENSG00000074054, ENSG00000123240, ENSG00000077380, ENSG00000167552, ENSG00000151849, ENSG00000182923, ENSG00000136861, ENSG00000079805, ENSG00000147883, ENSG00000124762, ENSG00000128989, ENSG00000150991, ENSG00000213923, ENSG00000103540	1230	137	16792	1.89335	1	0.336479	18.9205
UP_SEQ_FEATURE	domain:Fe2OG dioxygenase	6	0.429185	0.0115218	ENSG00000152952, ENSG00000072682, ENSG00000122884, ENSG00000129521, ENSG00000135766, ENSG00000111325	1359	21	20063	4.21802	1	0.842312	19.2113
GOTERM_BP_DIRECT	GO:0014065~phosphatidylinositol 3-kinase signaling	7	0.500715	0.0118516	ENSG00000185650, ENSG00000166924, ENSG00000065361, ENSG00000105851, ENSG00000171608, ENSG00000196712, ENSG00000078401	1230	27	16792	3.53942	1	0.352527	20.0761
GOTERM_BP_DIRECT	GO:0001878~response to yeast	5	0.357654	0.0119556	ENSG00000114013, ENSG00000142192, ENSG00000214274, ENSG00000136244, ENSG00000148926	1230	13	16792	5.25078	1	0.352704	20.2341
GOTERM_BP_DIRECT	GO:2000573~positive regulation of DNA biosynthetic process	5	0.357654	0.0119556	ENSG00000100311, ENSG00000113721, ENSG00000102760, ENSG00000105287, ENSG00000141480	1230	13	16792	5.25078	1	0.352704	20.2341
PIR_SUPERFAMILY	PIRSF000939:dual specificity protein phosphatase (MAP kinase phosphatase)	4	0.286123	0.0123338	ENSG00000138166, ENSG00000130829, ENSG00000139318, ENSG00000120129	131	7	1692	7.38059	0.753991	0.753991	13.1435
GOTERM_MF_DIRECT	GO:0003725~double-stranded RNA binding	11	0.786838	0.0123372	ENSG00000168003, ENSG00000108771, ENSG00000111335, ENSG00000137628, ENSG00000040341, ENSG00000111331, ENSG00000107201, ENSG00000137074, ENSG00000115267, ENSG00000135114, ENSG00000089127	1234	61	16881	2.46687	1	0.316395	18.175
GOTERM_BP_DIRECT	GO:0034097~response to cytokine	10	0.715308	0.0123451	ENSG00000120217, ENSG00000115415, ENSG00000177606, ENSG00000140464, ENSG00000145623, ENSG00000104856, ENSG00000170345, ENSG00000067066, ENSG00000077150, ENSG00000165949	1230	52	16792	2.62539	1	0.359552	20.8231
UP_KEYWORDS	Calmodulin-binding	19	1.35908	0.0123658	ENSG00000166592, ENSG00000122786, ENSG00000154358, ENSG00000035664, ENSG00000099331, ENSG00000148660, ENSG00000152495, ENSG00000130822, ENSG00000145349, ENSG00000164949, ENSG00000151023, ENSG00000196586, ENSG00000183049, ENSG00000136861, ENSG00000138814, ENSG00000058668, ENSG00000197879, ENSG00000184381, ENSG00000140575	1370	152	20581	1.87783	0.996773	0.0973599	16.2334
GOTERM_CC_DIRECT	GO:0031902~late endosome membrane	15	1.07296	0.0125167	ENSG00000075651, ENSG00000182718, ENSG00000141458, ENSG00000198400, ENSG00000116209, ENSG00000143878, ENSG00000154265, ENSG00000167987, ENSG00000176428, ENSG00000160948, ENSG00000117859, ENSG00000177058, ENSG00000110911, ENSG00000142089, ENSG00000243414	1303	101	18224	2.07716	0.999672	0.241696	17.1014
GOTERM_CC_DIRECT	GO:0043234~protein complex	43	3.07582	0.012519	ENSG00000171094, ENSG00000178252, ENSG00000177106, ENSG00000154639, ENSG00000073756, ENSG00000139618, ENSG00000177455, ENSG00000198400, ENSG00000149503, ENSG00000135100, ENSG00000147889, ENSG00000023445, ENSG00000048028, ENSG00000197901, ENSG00000107796, ENSG00000101265, ENSG00000172936, ENSG00000186716, ENSG00000058668, ENSG00000131037, ENSG00000135269, ENSG00000124762, ENSG00000113580, ENSG0000…	1303	412	18224	1.45972	0.999673	0.234707	17.1042
KEGG_PATHWAY	hsa04070:Phosphatidylinositol signaling system	16	1.14449	0.0127068	ENSG00000168918, ENSG00000151151, ENSG00000102780, ENSG00000133056, ENSG00000149091, ENSG00000078142, ENSG00000105851, ENSG00000171608, ENSG00000187091, ENSG00000077044, ENSG00000065357, ENSG00000068745, ENSG00000109452, ENSG00000151689, ENSG00000132376, ENSG00000166501	563	98	6879	1.99485	0.966254	0.0710231	15.4353
SMART	SM01243:SM01243	4	0.286123	0.0132456	ENSG00000213928, ENSG00000185507, ENSG00000117595, ENSG00000137265	790	7	10057	7.2745	0.994485	0.405498	16.9145
GOTERM_CC_DIRECT	GO:0032587~ruffle membrane	13	0.9299	0.0133005	ENSG00000138448, ENSG00000177106, ENSG00000107201, ENSG00000000938, ENSG00000064687, ENSG00000196586, ENSG00000142627, ENSG00000134982, ENSG00000132376, ENSG00000197879, ENSG00000079805, ENSG00000161638, ENSG00000131037	1303	82	18224	2.21732	0.999802	0.240533	18.0758
INTERPRO	IPR005123:Oxoglutarate/iron-dependent dioxygenase	6	0.429185	0.0134044	ENSG00000152952, ENSG00000072682, ENSG00000122884, ENSG00000129521, ENSG00000135766, ENSG00000111325	1305	21	18559	4.06327	1	0.510547	20.543
UP_KEYWORDS	Cell junction	61	4.36338	0.0134768	ENSG00000162458, ENSG00000177731, ENSG00000111859, ENSG00000138448, ENSG00000197321, ENSG00000147394, ENSG00000188352, ENSG00000147010, ENSG00000089159, ENSG00000161638, ENSG00000069424, ENSG00000159261, ENSG00000135269, ENSG00000050820, ENSG00000001631, ENSG00000162614, ENSG00000044115, ENSG00000164509, ENSG00000151914, ENSG00000112290, ENSG00000120156, ENSG00000124429, ENSG00000011422, ENSG0000…	1370	675	20581	1.3576	0.998079	0.103931	17.5649
GOTERM_MF_DIRECT	GO:0008022~protein C-terminus binding	23	1.64521	0.0135499	ENSG00000175866, ENSG00000130396, ENSG00000184634, ENSG00000149091, ENSG00000126001, ENSG00000139618, ENSG00000151914, ENSG00000053254, ENSG00000123240, ENSG00000012822, ENSG00000169635, ENSG00000082458, ENSG00000182866, ENSG00000116701, ENSG00000124788, ENSG00000197879, ENSG00000198911, ENSG00000167657, ENSG00000075711, ENSG00000168944, ENSG00000142856, ENSG00000007516, ENSG00000142867	1234	182	16881	1.72878	1	0.334736	19.7835
GOTERM_CC_DIRECT	GO:0001725~stress fiber	10	0.715308	0.0135577	ENSG00000167460, ENSG00000162458, ENSG00000136068, ENSG00000120913, ENSG00000197879, ENSG00000089159, ENSG00000173210, ENSG00000164078, ENSG00000120156, ENSG00000160999	1303	54	18224	2.59003	0.999833	0.237939	18.3931
GOTERM_BP_DIRECT	GO:0071347~cellular response to interleukin-1	12	0.858369	0.0136569	ENSG00000115009, ENSG00000090339, ENSG00000148346, ENSG00000068001, ENSG00000069667, ENSG00000136244, ENSG00000186792, ENSG00000125398, ENSG00000169429, ENSG00000078401, ENSG00000100644, ENSG00000173039	1230	71	16792	2.30739	1	0.386955	22.7766
GOTERM_BP_DIRECT	GO:0097190~apoptotic signaling pathway	12	0.858369	0.0136569	ENSG00000064300, ENSG00000003400, ENSG00000101017, ENSG00000112033, ENSG00000177425, ENSG00000026103, ENSG00000164690, ENSG00000167657, ENSG00000243414, ENSG00000165949, ENSG00000157873, ENSG00000162604	1230	71	16792	2.30739	1	0.386955	22.7766
INTERPRO	IPR027417:P-loop containing nucleoside triphosphate hydrolase	80	5.72246	0.0137352	ENSG00000198231, ENSG00000154451, ENSG00000150967, ENSG00000108406, ENSG00000114268, ENSG00000137628, ENSG00000185480, ENSG00000100201, ENSG00000204410, ENSG00000082458, ENSG00000110047, ENSG00000166833, ENSG00000137965, ENSG00000170525, ENSG00000197299, ENSG00000157601, ENSG00000169228, ENSG00000182022, ENSG00000071909, ENSG00000183486, ENSG00000108771, ENSG00000172007, ENSG00000166592, ENSG0000…	1305	879	18559	1.29433	1	0.509279	20.9958
GOTERM_BP_DIRECT	GO:0006977~DNA damage response, signal transduction by p53 class mediator resulting in cell cycle arrest	11	0.786838	0.0139578	ENSG00000161642, ENSG00000141510, ENSG00000140464, ENSG00000102760, ENSG00000124762, ENSG00000155508, ENSG00000151849, ENSG00000185499, ENSG00000150991, ENSG00000177595, ENSG00000116017	1230	62	16792	2.42213	1	0.391162	23.2181
GOTERM_BP_DIRECT	GO:0071356~cellular response to tumor necrosis factor	16	1.14449	0.0140948	ENSG00000185650, ENSG00000115009, ENSG00000181856, ENSG00000148346, ENSG00000068001, ENSG00000069667, ENSG00000068024, ENSG00000086666, ENSG00000108821, ENSG00000173039, ENSG00000090339, ENSG00000132376, ENSG00000136244, ENSG00000186792, ENSG00000169429, ENSG00000078401	1230	110	16792	1.98575	1	0.391747	23.4185
UP_SEQ_FEATURE	zinc finger region:Phorbol-ester/DAG-type 2	6	0.429185	0.0140968	ENSG00000102780, ENSG00000149091, ENSG00000166501, ENSG00000105287, ENSG00000077044, ENSG00000065357	1359	22	20063	4.02629	1	0.885663	22.9989
UP_SEQ_FEATURE	zinc finger region:Phorbol-ester/DAG-type 1	6	0.429185	0.0140968	ENSG00000102780, ENSG00000149091, ENSG00000166501, ENSG00000105287, ENSG00000077044, ENSG00000065357	1359	22	20063	4.02629	1	0.885663	22.9989
INTERPRO	IPR021673:C-terminal domain of RIG-I	3	0.214592	0.0141076	ENSG00000108771, ENSG00000107201, ENSG00000115267	1305	3	18559	14.2215	1	0.50912	21.5026
INTERPRO	IPR001660:Sterile alpha motif domain	14	1.00143	0.0141302	ENSG00000102780, ENSG00000177409, ENSG00000142627, ENSG00000154928, ENSG00000078900, ENSG00000077044, ENSG00000143847, ENSG00000110841, ENSG00000166387, ENSG00000142675, ENSG00000205413, ENSG00000186635, ENSG00000047365, ENSG00000103429	1305	94	18559	2.11809	1	0.5004	21.5332
GOTERM_BP_DIRECT	GO:0061418~regulation of transcription from RNA polymerase II promoter in response to hypoxia	7	0.500715	0.0141719	ENSG00000107159, ENSG00000112715, ENSG00000109332, ENSG00000129521, ENSG00000150991, ENSG00000135766, ENSG00000100644	1230	28	16792	3.41301	1	0.391037	23.5309
GOTERM_BP_DIRECT	GO:0021983~pituitary gland development	7	0.500715	0.0141719	ENSG00000168214, ENSG00000134954, ENSG00000118260, ENSG00000181449, ENSG00000070193, ENSG00000179348, ENSG00000136352	1230	28	16792	3.41301	1	0.391037	23.5309
KEGG_PATHWAY	hsa04930:Type II diabetes mellitus	10	0.715308	0.0142856	ENSG00000109339, ENSG00000184557, ENSG00000181856, ENSG00000120833, ENSG00000232810, ENSG00000105851, ENSG00000171608, ENSG00000185950, ENSG00000106633, ENSG00000159399	563	48	6879	2.54552	0.977918	0.0779239	17.1911
GOTERM_BP_DIRECT	GO:0045892~negative regulation of transcription, DNA-templated	51	3.64807	0.0143017	ENSG00000109971, ENSG00000146587, ENSG00000162552, ENSG00000171720, ENSG00000053254, ENSG00000163435, ENSG00000173039, ENSG00000124788, ENSG00000182393, ENSG00000140464, ENSG00000175197, ENSG00000184937, ENSG00000125845, ENSG00000136352, ENSG00000109381, ENSG00000115641, ENSG00000113916, ENSG00000125398, ENSG00000131408, ENSG00000133794, ENSG00000141510, ENSG00000186416, ENSG00000183087, ENSG0000…	1230	499	16792	1.3953	1	0.391459	23.7199
SMART	SM00220:S_TKc	41	2.93276	0.0144079	ENSG00000179335, ENSG00000109339, ENSG00000080823, ENSG00000165752, ENSG00000154310, ENSG00000132155, ENSG00000013441, ENSG00000114670, ENSG00000035664, ENSG00000154358, ENSG00000113240, ENSG00000148660, ENSG00000183049, ENSG00000117266, ENSG00000135341, ENSG00000166501, ENSG00000167657, ENSG00000177169, ENSG00000198355, ENSG00000163545, ENSG00000213923, ENSG00000196335, ENSG00000071909, ENSG0000…	790	359	10057	1.45389	0.996517	0.402226	18.2642
GOTERM_BP_DIRECT	GO:0035023~regulation of Rho protein signal transduction	13	0.9299	0.0144401	ENSG00000152767, ENSG00000132155, ENSG00000008323, ENSG00000177106, ENSG00000154358, ENSG00000107554, ENSG00000099331, ENSG00000178038, ENSG00000186716, ENSG00000205726, ENSG00000131037, ENSG00000114209, ENSG00000180263	1230	81	16792	2.19107	1	0.392057	23.9209
UP_KEYWORDS	Epidermolysis bullosa	5	0.357654	0.014716	ENSG00000110723, ENSG00000151914, ENSG00000178209, ENSG00000091409, ENSG00000053747	1370	15	20581	5.00754	0.998924	0.111158	19.0268
INTERPRO	IPR001824:Tyrosine-protein kinase, receptor class III, conserved site	4	0.286123	0.014826	ENSG00000113721, ENSG00000182578, ENSG00000134853, ENSG00000037280	1305	8	18559	7.11073	1	0.508207	22.4715
INTERPRO	IPR002420:Phosphatidylinositol 3-kinase C2 (PI3K C2) domain	4	0.286123	0.014826	ENSG00000133056, ENSG00000078142, ENSG00000105851, ENSG00000171608	1305	8	18559	7.11073	1	0.508207	22.4715
BIOCARTA	h_plcdPathway:Phospholipase C d1 in phospholipid associated cell signaling	4	0.286123	0.014996	ENSG00000170214, ENSG00000166501, ENSG00000187091, ENSG00000198959	200	5	1625	6.5	0.978132	0.852121	17.8527
UP_KEYWORDS	Stress response	14	1.00143	0.0151449	ENSG00000109971, ENSG00000185022, ENSG00000214274, ENSG00000087074, ENSG00000099622, ENSG00000183484, ENSG00000164463, ENSG00000117676, ENSG00000135245, ENSG00000175197, ENSG00000135341, ENSG00000119487, ENSG00000118515, ENSG00000120129	1370	100	20581	2.10317	0.99912	0.112406	19.5272
KEGG_PATHWAY	hsa04660:T cell receptor signaling pathway	16	1.14449	0.0151548	ENSG00000115085, ENSG00000132155, ENSG00000232810, ENSG00000105851, ENSG00000171608, ENSG00000170345, ENSG00000173039, ENSG00000138814, ENSG00000182866, ENSG00000177606, ENSG00000146232, ENSG00000188389, ENSG00000135341, ENSG00000164400, ENSG00000075711, ENSG00000142867	563	100	6879	1.95496	0.982521	0.0808516	18.1433
KEGG_PATHWAY	hsa05212:Pancreatic cancer	12	0.858369	0.0152207	ENSG00000163235, ENSG00000109339, ENSG00000147889, ENSG00000115415, ENSG00000132155, ENSG00000141510, ENSG00000139618, ENSG00000112715, ENSG00000105851, ENSG00000171608, ENSG00000173039, ENSG00000160271	563	65	6879	2.25572	0.982828	0.0796017	18.2151
GOTERM_BP_DIRECT	GO:0038091~positive regulation of cell proliferation by VEGF-activated platelet derived growth factor receptor signaling pathway	3	0.214592	0.0152757	ENSG00000112715, ENSG00000113721, ENSG00000134853	1230	3	16792	13.652	1	0.407069	25.1243
GOTERM_BP_DIRECT	GO:0070384~Harderian gland development	3	0.214592	0.0152757	ENSG00000172819, ENSG00000070193, ENSG00000125398	1230	3	16792	13.652	1	0.407069	25.1243
UP_SEQ_FEATURE	repeat:ANK 2	27	1.93133	0.0153571	ENSG00000089091, ENSG00000129355, ENSG00000156381, ENSG00000203780, ENSG00000135976, ENSG00000154065, ENSG00000147889, ENSG00000206560, ENSG00000144935, ENSG00000181143, ENSG00000147883, ENSG00000153064, ENSG00000001631, ENSG00000149091, ENSG00000104881, ENSG00000005700, ENSG00000164236, ENSG00000088280, ENSG00000197530, ENSG00000183421, ENSG00000146232, ENSG00000167723, ENSG00000184381, ENSG0000…	1359	245	20063	1.62695	1	0.89663	24.7909
GOTERM_BP_DIRECT	GO:0050853~B cell receptor signaling pathway	10	0.715308	0.0156658	ENSG00000007312, ENSG00000115085, ENSG00000182866, ENSG00000172578, ENSG00000177455, ENSG00000105369, ENSG00000171608, ENSG00000166501, ENSG00000136573, ENSG00000050820	1230	54	16792	2.52815	1	0.412611	25.6798
GOTERM_BP_DIRECT	GO:0009607~response to biotic stimulus	5	0.357654	0.0157843	ENSG00000142089, ENSG00000185201, ENSG00000167371, ENSG00000185885, ENSG00000142046	1230	14	16792	4.87573	1	0.412626	25.8478
GOTERM_BP_DIRECT	GO:2001241~positive regulation of extrinsic apoptotic signaling pathway in absence of ligand	5	0.357654	0.0157843	ENSG00000044115, ENSG00000026103, ENSG00000167657, ENSG00000122641, ENSG00000196712	1230	14	16792	4.87573	1	0.412626	25.8478
KEGG_PATHWAY	hsa05219:Bladder cancer	9	0.643777	0.0161962	ENSG00000147889, ENSG00000132155, ENSG00000141510, ENSG00000035664, ENSG00000112715, ENSG00000167657, ENSG00000124762, ENSG00000169429, ENSG00000113070	563	41	6879	2.6821	0.986795	0.0829037	19.2709
UP_SEQ_FEATURE	domain:Sema	7	0.500715	0.0162263	ENSG00000138623, ENSG00000185033, ENSG00000105976, ENSG00000164078, ENSG00000001617, ENSG00000198753, ENSG00000196576	1359	31	20063	3.33359	1	0.900408	26.0037
SMART	SM00429:IPT	7	0.500715	0.016259	ENSG00000105976, ENSG00000104856, ENSG00000164078, ENSG00000077150, ENSG00000198753, ENSG00000196576, ENSG00000173039	790	27	10057	3.30047	0.998327	0.413018	20.3719
INTERPRO	IPR008144:Guanylate kinase	6	0.429185	0.0163655	ENSG00000082458, ENSG00000105289, ENSG00000141527, ENSG00000119139, ENSG00000075711, ENSG00000150054	1305	22	18559	3.87858	1	0.534389	24.5103
GOTERM_BP_DIRECT	GO:0045786~negative regulation of cell cycle	8	0.572246	0.0163745	ENSG00000123358, ENSG00000116809, ENSG00000134954, ENSG00000073756, ENSG00000143878, ENSG00000122641, ENSG00000108523, ENSG00000125845	1230	37	16792	2.95179	1	0.421916	26.6792
GOTERM_BP_DIRECT	GO:2001240~negative regulation of extrinsic apoptotic signaling pathway in absence of ligand	8	0.572246	0.0163745	ENSG00000019549, ENSG00000115008, ENSG00000126709, ENSG00000044115, ENSG00000102145, ENSG00000232810, ENSG00000164400, ENSG00000070193	1230	37	16792	2.95179	1	0.421916	26.6792
KEGG_PATHWAY	hsa04910:Insulin signaling pathway	20	1.43062	0.0163993	ENSG00000109339, ENSG00000099875, ENSG00000181856, ENSG00000132155, ENSG00000181929, ENSG00000105851, ENSG00000185950, ENSG00000171608, ENSG00000119938, ENSG00000159399, ENSG00000072310, ENSG00000173281, ENSG00000184557, ENSG00000188191, ENSG00000120833, ENSG00000103197, ENSG00000182473, ENSG00000131791, ENSG00000106633, ENSG00000160999	563	138	6879	1.77079	0.987498	0.082331	19.4891
GOTERM_MF_DIRECT	GO:0001164~RNA polymerase I CORE element sequence-specific DNA binding	4	0.286123	0.0164747	ENSG00000099956, ENSG00000076108, ENSG00000108312, ENSG00000104872	1234	8	16881	6.83995	1	0.383796	23.5414
GOTERM_BP_DIRECT	GO:0045630~positive regulation of T-helper 2 cell differentiation	4	0.286123	0.016566	ENSG00000114013, ENSG00000136244, ENSG00000077238, ENSG00000162711	1230	8	16792	6.82602	1	0.423275	26.947
GOTERM_BP_DIRECT	GO:0090037~positive regulation of protein kinase C signaling	4	0.286123	0.016566	ENSG00000101017, ENSG00000112715, ENSG00000037280, ENSG00000184381	1230	8	16792	6.82602	1	0.423275	26.947
BIOCARTA	h_ifnaPathway:IFN alpha signaling pathway	5	0.357654	0.0167088	ENSG00000171855, ENSG00000115415, ENSG00000170581, ENSG00000159110, ENSG00000213928	200	9	1625	4.51389	0.985921	0.758531	19.6926
GOTERM_BP_DIRECT	GO:0046627~negative regulation of insulin receptor signaling pathway	7	0.500715	0.0167906	ENSG00000168216, ENSG00000184557, ENSG00000120833, ENSG00000103197, ENSG00000132376, ENSG00000166501, ENSG00000173039	1230	29	16792	3.29532	1	0.425247	27.2601
GOTERM_MF_DIRECT	GO:0043621~protein self-association	9	0.643777	0.0171664	ENSG00000124788, ENSG00000141510, ENSG00000172936, ENSG00000134321, ENSG00000117394, ENSG00000155256, ENSG00000142867, ENSG00000118503, ENSG00000151651	1234	46	16881	2.6765	1	0.389005	24.4056
GOTERM_MF_DIRECT	GO:0004715~non-membrane spanning protein tyrosine kinase activity	9	0.643777	0.0171664	ENSG00000143322, ENSG00000115085, ENSG00000182866, ENSG00000013441, ENSG00000104312, ENSG00000060140, ENSG00000000938, ENSG00000136573, ENSG00000125508	1234	46	16881	2.6765	1	0.389005	24.4056
KEGG_PATHWAY	hsa04722:Neurotrophin signaling pathway	18	1.28755	0.0173417	ENSG00000109339, ENSG00000064300, ENSG00000132155, ENSG00000198400, ENSG00000105851, ENSG00000148660, ENSG00000171608, ENSG00000152495, ENSG00000145349, ENSG00000078900, ENSG00000173039, ENSG00000177606, ENSG00000117676, ENSG00000146232, ENSG00000141510, ENSG00000134070, ENSG00000104312, ENSG00000160999	563	120	6879	1.83277	0.990302	0.0852928	20.4945
KEGG_PATHWAY	hsa04071:Sphingolipid signaling pathway	18	1.28755	0.0173417	ENSG00000109339, ENSG00000168350, ENSG00000132155, ENSG00000114353, ENSG00000075651, ENSG00000125910, ENSG00000180739, ENSG00000232810, ENSG00000164023, ENSG00000105851, ENSG00000092020, ENSG00000171608, ENSG00000033327, ENSG00000166311, ENSG00000173039, ENSG00000102871, ENSG00000141510, ENSG00000166501	563	120	6879	1.83277	0.990302	0.0852928	20.4945
GOTERM_MF_DIRECT	GO:0043565~sequence-specific DNA binding	52	3.7196	0.0175287	ENSG00000125740, ENSG00000185022, ENSG00000118260, ENSG00000170345, ENSG00000053254, ENSG00000069667, ENSG00000163435, ENSG00000134317, ENSG00000102145, ENSG00000175197, ENSG00000180806, ENSG00000135164, ENSG00000172819, ENSG00000184937, ENSG00000113580, ENSG00000137265, ENSG00000178573, ENSG00000109381, ENSG00000113916, ENSG00000012822, ENSG00000162711, ENSG00000019549, ENSG00000131408, ENSG0000…	1234	518	16881	1.37327	1	0.388263	24.8546
INTERPRO	IPR014756:Immunoglobulin E-set	15	1.07296	0.0175858	ENSG00000168214, ENSG00000092295, ENSG00000105976, ENSG00000198959, ENSG00000141480, ENSG00000196576, ENSG00000173039, ENSG00000105643, ENSG00000136068, ENSG00000104856, ENSG00000113369, ENSG00000164078, ENSG00000131791, ENSG00000077150, ENSG00000198753	1305	107	18559	1.99366	1	0.551509	26.0904
GOTERM_CC_DIRECT	GO:0009925~basal plasma membrane	7	0.500715	0.0177075	ENSG00000176945, ENSG00000105976, ENSG00000079385, ENSG00000151914, ENSG00000197879, ENSG00000120156, ENSG00000091409	1303	30	18224	3.26344	0.999989	0.291689	23.3584
GOTERM_BP_DIRECT	GO:0016236~macroautophagy	39	1.54762	0.0178315	ENSG00000171055, ENSG00000152223, ENSG00000133056, ENSG00000112210, ENSG00000078142, ENSG00000181929, ENSG00000130204, ENSG00000167965, ENSG00000145782, ENSG00000118804, ENSG00000110497, ENSG00000196998, ENSG00000156469, ENSG00000040633, ENSG00000116260, ENSG00000141564, ENSG00000114388, ENSG00000176171, ENSG00000177169, ENSG00000150991, ENSG00000168397, ENSG00000172007, ENSG00000141458, ENSG0000…	2236	203	16792	1.44278	1	0.182323	30.599
GOTERM_MF_DIRECT	GO:0000978~RNA polymerase II core promoter proximal region sequence-specific DNA binding	38	2.71817	0.0178493	ENSG00000125740, ENSG00000137709, ENSG00000118260, ENSG00000186918, ENSG00000170345, ENSG00000087903, ENSG00000197008, ENSG00000163435, ENSG00000059728, ENSG00000173039, ENSG00000115415, ENSG00000163565, ENSG00000134317, ENSG00000177606, ENSG00000102145, ENSG00000175197, ENSG00000178665, ENSG00000068305, ENSG00000198911, ENSG00000166529, ENSG00000113580, ENSG00000137265, ENSG00000168214, ENSG0000…	1234	355	16881	1.46433	1	0.386851	25.2498
INTERPRO	IPR009030:Insulin-like growth factor binding protein, N-terminal	18	1.28755	0.0178769	ENSG00000164659, ENSG00000183087, ENSG00000049249, ENSG00000065361, ENSG00000146674, ENSG00000064205, ENSG00000154928, ENSG00000142627, ENSG00000146678, ENSG00000104415, ENSG00000112761, ENSG00000164953, ENSG00000178568, ENSG00000081479, ENSG00000163703, ENSG00000123384, ENSG00000112769, ENSG00000172638	1305	139	18559	1.84163	1	0.548801	26.4627
GOTERM_MF_DIRECT	GO:0005547~phosphatidylinositol-3,4,5-trisphosphate binding	8	0.572246	0.0186511	ENSG00000186635, ENSG00000165861, ENSG00000119487, ENSG00000089177, ENSG00000033327, ENSG00000047365, ENSG00000070190, ENSG00000140575	1234	38	16881	2.87998	1	0.393449	26.2298
KEGG_PATHWAY	hsa04115:p53 signaling pathway	12	0.858369	0.0188586	ENSG00000147889, ENSG00000106366, ENSG00000141510, ENSG00000103197, ENSG00000146674, ENSG00000026103, ENSG00000112576, ENSG00000138764, ENSG00000124762, ENSG00000078900, ENSG00000141682, ENSG00000177595	563	67	6879	2.18838	0.99356	0.0908029	22.0885
GOTERM_MF_DIRECT	GO:0004683~calmodulin-dependent protein kinase activity	6	0.429185	0.0190782	ENSG00000099875, ENSG00000148660, ENSG00000130822, ENSG00000152495, ENSG00000145349, ENSG00000183049	1234	22	16881	3.73088	1	0.393716	26.7469
UP_SEQ_FEATURE	DNA-binding region:Tryptophan pentad repeat	4	0.286123	0.0190839	ENSG00000213928, ENSG00000185507, ENSG00000117595, ENSG00000137265	1359	9	20063	6.56136	1	0.926921	29.862
INTERPRO	IPR013088:Zinc finger, NHR/GATA-type	10	0.715308	0.0191177	ENSG00000123358, ENSG00000131408, ENSG00000120798, ENSG00000112033, ENSG00000102145, ENSG00000169083, ENSG00000069667, ENSG00000172819, ENSG00000179348, ENSG00000113580	1305	58	18559	2.45198	1	0.564743	28.0299
BIOCARTA	h_inflamPathway:Cytokines and Inflammatory Response	9	0.643777	0.0191753	ENSG00000164136, ENSG00000115008, ENSG00000171855, ENSG00000095752, ENSG00000232810, ENSG00000164400, ENSG00000136244, ENSG00000108342, ENSG00000169429	200	29	1625	2.52155	0.992542	0.70613	22.2753
INTERPRO	IPR001627:Semaphorin/CD100 antigen	7	0.500715	0.0191878	ENSG00000138623, ENSG00000185033, ENSG00000105976, ENSG00000164078, ENSG00000001617, ENSG00000198753, ENSG00000196576	1305	31	18559	3.2113	1	0.557768	28.1174
GOTERM_BP_DIRECT	GO:0010165~response to X-ray	6	0.429185	0.0192316	ENSG00000141510, ENSG00000139618, ENSG00000197299, ENSG00000124762, ENSG00000078900, ENSG00000141682	1230	22	16792	3.72328	1	0.467663	30.5805
GOTERM_BP_DIRECT	GO:0090023~positive regulation of neutrophil chemotaxis	6	0.429185	0.0192316	ENSG00000163734, ENSG00000035664, ENSG00000081041, ENSG00000163739, ENSG00000169429, ENSG00000183049	1230	22	16792	3.72328	1	0.467663	30.5805
GOTERM_MF_DIRECT	GO:0003707~steroid hormone receptor activity	10	0.715308	0.0193672	ENSG00000123358, ENSG00000131408, ENSG00000120798, ENSG00000112033, ENSG00000164040, ENSG00000169083, ENSG00000069667, ENSG00000172819, ENSG00000160781, ENSG00000113580	1234	56	16881	2.44284	1	0.391801	27.0948
GOTERM_MF_DIRECT	GO:0017112~Rab guanyl-nucleotide exchange factor activity	7	0.500715	0.0195459	ENSG00000137145, ENSG00000100241, ENSG00000127328, ENSG00000132669, ENSG00000184014, ENSG00000110514, ENSG00000175984	1234	30	16881	3.19198	1	0.388249	27.3092
GOTERM_BP_DIRECT	GO:0045860~positive regulation of protein kinase activity	9	0.643777	0.019619	ENSG00000183087, ENSG00000188372, ENSG00000124145, ENSG00000181929, ENSG00000232810, ENSG00000101265, ENSG00000162733, ENSG00000124762, ENSG00000140575	1230	47	16792	2.61422	1	0.471991	31.094
SMART	SM00142:PI3K_C2	4	0.286123	0.0199711	ENSG00000133056, ENSG00000078142, ENSG00000105851, ENSG00000171608	790	8	10057	6.36519	0.999617	0.454032	24.4473
GOTERM_BP_DIRECT	GO:0007623~circadian rhythm	12	0.858369	0.0200543	ENSG00000072310, ENSG00000151014, ENSG00000133794, ENSG00000177606, ENSG00000106366, ENSG00000118260, ENSG00000198400, ENSG00000026103, ENSG00000171720, ENSG00000165030, ENSG00000148680, ENSG00000110090	1230	75	16792	2.18433	1	0.477044	31.6668
GOTERM_MF_DIRECT	GO:0005161~platelet-derived growth factor receptor binding	5	0.357654	0.020164	ENSG00000100311, ENSG00000112715, ENSG00000113721, ENSG00000134853, ENSG00000161638	1234	15	16881	4.55997	1	0.391513	28.0461
GOTERM_BP_DIRECT	GO:0043277~apoptotic cell clearance	5	0.357654	0.0203014	ENSG00000183087, ENSG00000138448, ENSG00000153208, ENSG00000123384, ENSG00000198959	1230	15	16792	4.55068	1	0.47881	31.99
GOTERM_BP_DIRECT	GO:0033627~cell adhesion mediated by integrin	5	0.357654	0.0203014	ENSG00000138448, ENSG00000090339, ENSG00000161638, ENSG00000091409, ENSG00000164171	1230	15	16792	4.55068	1	0.47881	31.99
INTERPRO	IPR011011:Zinc finger, FYVE/PHD-type	18	1.28755	0.020308	ENSG00000101040, ENSG00000011332, ENSG00000112511, ENSG00000083168, ENSG00000127663, ENSG00000076108, ENSG00000165861, ENSG00000067066, ENSG00000155256, ENSG00000164674, ENSG00000005483, ENSG00000118482, ENSG00000166140, ENSG00000135899, ENSG00000092871, ENSG00000006459, ENSG00000180263, ENSG00000102362	1305	141	18559	1.81551	1	0.570377	29.5036
UP_SEQ_FEATURE	domain:Guanylate kinase-like	6	0.429185	0.0203443	ENSG00000082458, ENSG00000105289, ENSG00000141527, ENSG00000119139, ENSG00000075711, ENSG00000150054	1359	24	20063	3.69077	1	0.932195	31.5025
UP_SEQ_FEATURE	repeat:TNFR-Cys 3	6	0.429185	0.0203443	ENSG00000064300, ENSG00000127863, ENSG00000049249, ENSG00000101017, ENSG00000026103, ENSG00000157873	1359	24	20063	3.69077	1	0.932195	31.5025
UP_KEYWORDS	RNA-binding	59	4.22031	0.020502	ENSG00000056586, ENSG00000198231, ENSG00000161642, ENSG00000151014, ENSG00000111335, ENSG00000138095, ENSG00000040341, ENSG00000137628, ENSG00000111331, ENSG00000100201, ENSG00000116747, ENSG00000075151, ENSG00000106348, ENSG00000155508, ENSG00000124788, ENSG00000184937, ENSG00000113580, ENSG00000185650, ENSG00000108771, ENSG00000122406, ENSG00000119922, ENSG00000003756, ENSG00000172795, ENSG0000…	1370	665	20581	1.33283	0.999929	0.147141	25.5393
GOTERM_BP_DIRECT	GO:0050830~defense response to Gram-positive bacterium	13	0.9299	0.0205858	ENSG00000232810, ENSG00000214274, ENSG00000104518, ENSG00000000938, ENSG00000142627, ENSG00000166710, ENSG00000157873, ENSG00000142192, ENSG00000172936, ENSG00000104312, ENSG00000165799, ENSG00000136244, ENSG00000148926	1230	85	16792	2.08796	1	0.481171	32.3602
BIOCARTA	h_tpoPathway:TPO Signaling Pathway	8	0.572246	0.0206776	ENSG00000117400, ENSG00000115415, ENSG00000132155, ENSG00000177606, ENSG00000105851, ENSG00000126561, ENSG00000170345, ENSG00000166501	200	24	1625	2.70833	0.994939	0.652592	23.8105
GOTERM_BP_DIRECT	GO:0006351~transcription, DNA-templated	167	11.9456	0.0209496	ENSG00000109971, ENSG00000146587, ENSG00000161642, ENSG00000100201, ENSG00000171720, ENSG00000138303, ENSG00000197008, ENSG00000069667, ENSG00000053254, ENSG00000141002, ENSG00000115415, ENSG00000170581, ENSG00000124788, ENSG00000166669, ENSG00000140464, ENSG00000175197, ENSG00000159592, ENSG00000184939, ENSG00000198911, ENSG00000117595, ENSG00000135164, ENSG00000166529, ENSG00000113580, ENSG0000…	1230	1955	16792	1.16618	1	0.484797	32.8308
INTERPRO	IPR019817:Interferon regulatory factor, conserved site	4	0.286123	0.0210915	ENSG00000213928, ENSG00000185507, ENSG00000117595, ENSG00000137265	1305	9	18559	6.32065	1	0.57629	30.4581
INTERPRO	IPR023411:Ribonuclease A, active site	4	0.286123	0.0210915	ENSG00000132155, ENSG00000258818, ENSG00000214274, ENSG00000165799	1305	9	18559	6.32065	1	0.57629	30.4581
INTERPRO	IPR020850:GTPase effector domain, GED	4	0.286123	0.0210915	ENSG00000183486, ENSG00000137504, ENSG00000079805, ENSG00000157601	1305	9	18559	6.32065	1	0.57629	30.4581
INTERPRO	IPR001346:Interferon regulatory factor DNA-binding domain	4	0.286123	0.0210915	ENSG00000213928, ENSG00000185507, ENSG00000117595, ENSG00000137265	1305	9	18559	6.32065	1	0.57629	30.4581
KEGG_PATHWAY	hsa05142:Chagas disease (American trypanosomiasis)	16	1.14449	0.0211278	ENSG00000109339, ENSG00000087460, ENSG00000106366, ENSG00000114353, ENSG00000232810, ENSG00000105851, ENSG00000026103, ENSG00000171608, ENSG00000170345, ENSG00000173039, ENSG00000171855, ENSG00000003402, ENSG00000177606, ENSG00000172936, ENSG00000136244, ENSG00000169429	563	104	6879	1.87976	0.996513	0.0994896	24.4181
UP_KEYWORDS	Endoplasmic reticulum	89	6.36624	0.0216674	ENSG00000168350, ENSG00000095596, ENSG00000163479, ENSG00000111335, ENSG00000125744, ENSG00000104549, ENSG00000075651, ENSG00000006118, ENSG00000040341, ENSG00000073756, ENSG00000196620, ENSG00000122884, ENSG00000170345, ENSG00000087074, ENSG00000155256, ENSG00000068366, ENSG00000157800, ENSG00000054392, ENSG00000126777, ENSG00000172893, ENSG00000152952, ENSG00000134970, ENSG00000118804, ENSG0000…	1370	1067	20581	1.25306	0.999959	0.152571	26.7905
GOTERM_CC_DIRECT	GO:0016605~PML body	14	1.00143	0.0220348	ENSG00000099875, ENSG00000120798, ENSG00000083168, ENSG00000110422, ENSG00000118900, ENSG00000172183, ENSG00000067066, ENSG00000133794, ENSG00000104408, ENSG00000221926, ENSG00000140464, ENSG00000141510, ENSG00000167657, ENSG00000197299	1303	98	18224	1.99803	0.999999	0.341272	28.2348
GOTERM_CC_DIRECT	GO:0005730~nucleolus	78	5.5794	0.0221152	ENSG00000109971, ENSG00000142731, ENSG00000108406, ENSG00000161642, ENSG00000188313, ENSG00000114670, ENSG00000040341, ENSG00000108312, ENSG00000100201, ENSG00000175155, ENSG00000115415, ENSG00000178685, ENSG00000141376, ENSG00000048028, ENSG00000166669, ENSG00000140464, ENSG00000135899, ENSG00000197299, ENSG00000104872, ENSG00000184937, ENSG00000050820, ENSG00000184634, ENSG00000122406, ENSG0000…	1303	857	18224	1.27296	0.999999	0.334365	28.3226
UP_KEYWORDS	Lipid-binding	23	1.64521	0.0221844	ENSG00000172345, ENSG00000164040, ENSG00000169083, ENSG00000158517, ENSG00000099290, ENSG00000198121, ENSG00000196712, ENSG00000161203, ENSG00000169499, ENSG00000113282, ENSG00000105559, ENSG00000117859, ENSG00000091039, ENSG00000137942, ENSG00000166140, ENSG00000089177, ENSG00000124104, ENSG00000088833, ENSG00000141738, ENSG00000140600, ENSG00000181513, ENSG00000113580, ENSG00000164211	1370	209	20581	1.65321	0.999968	0.153639	27.3394
INTERPRO	IPR005112:dDENN domain	5	0.357654	0.0223258	ENSG00000137145, ENSG00000100241, ENSG00000184014, ENSG00000110514, ENSG00000175984	1305	16	18559	4.4442	1	0.589419	31.9373
INTERPRO	IPR005113:uDENN domain	5	0.357654	0.0223258	ENSG00000137145, ENSG00000100241, ENSG00000184014, ENSG00000110514, ENSG00000175984	1305	16	18559	4.4442	1	0.589419	31.9373
INTERPRO	IPR001936:Ras GTPase-activating protein	5	0.357654	0.0223258	ENSG00000105808, ENSG00000140575, ENSG00000196712, ENSG00000111344, ENSG00000196576	1305	16	18559	4.4442	1	0.589419	31.9373
INTERPRO	IPR001194:DENN domain	5	0.357654	0.0223258	ENSG00000137145, ENSG00000100241, ENSG00000184014, ENSG00000110514, ENSG00000175984	1305	16	18559	4.4442	1	0.589419	31.9373
INTERPRO	IPR017855:SMAD domain-like	5	0.357654	0.0223258	ENSG00000213928, ENSG00000185507, ENSG00000113658, ENSG00000117595, ENSG00000137265	1305	16	18559	4.4442	1	0.589419	31.9373
GOTERM_BP_DIRECT	GO:0010629~negative regulation of gene expression	18	1.28755	0.0223618	ENSG00000144747, ENSG00000151014, ENSG00000118260, ENSG00000232810, ENSG00000162552, ENSG00000204628, ENSG00000105855, ENSG00000121236, ENSG00000179820, ENSG00000178685, ENSG00000117335, ENSG00000100311, ENSG00000163659, ENSG00000204531, ENSG00000214078, ENSG00000124762, ENSG00000114209, ENSG00000134323	1230	137	16792	1.7937	1	0.505127	34.6287
GOTERM_BP_DIRECT	GO:0071479~cellular response to ionizing radiation	7	0.500715	0.0229873	ENSG00000019549, ENSG00000163565, ENSG00000141510, ENSG00000197299, ENSG00000143878, ENSG00000104529, ENSG00000124762	1230	31	16792	3.08272	1	0.512439	35.4104
GOTERM_BP_DIRECT	GO:0045765~regulation of angiogenesis	7	0.500715	0.0229873	ENSG00000169242, ENSG00000134954, ENSG00000067066, ENSG00000136244, ENSG00000142627, ENSG00000196712, ENSG00000135766	1230	31	16792	3.08272	1	0.512439	35.4104
GOTERM_BP_DIRECT	GO:0032967~positive regulation of collagen biosynthetic process	6	0.429185	0.0231313	ENSG00000113721, ENSG00000181104, ENSG00000102760, ENSG00000162552, ENSG00000166396, ENSG00000164171	1230	23	16792	3.5614	1	0.512229	35.5892
GOTERM_MF_DIRECT	GO:0045236~CXCR chemokine receptor binding	4	0.286123	0.0233878	ENSG00000124875, ENSG00000163734, ENSG00000081041, ENSG00000163739	1234	9	16881	6.07996	1	0.431985	31.7775
GOTERM_BP_DIRECT	GO:0035457~cellular response to interferon-alpha	4	0.286123	0.0235147	ENSG00000183087, ENSG00000119922, ENSG00000089127, ENSG00000119917	1230	9	16792	6.06757	1	0.515651	36.0626
GOTERM_BP_DIRECT	GO:0070206~protein trimerization	4	0.286123	0.0235147	ENSG00000132256, ENSG00000258659, ENSG00000132274, ENSG00000121236	1230	9	16792	6.06757	1	0.515651	36.0626
GOTERM_BP_DIRECT	GO:0002237~response to molecule of bacterial origin	4	0.286123	0.0235147	ENSG00000081041, ENSG00000169429, ENSG00000142867, ENSG00000118503	1230	9	16792	6.06757	1	0.515651	36.0626
GOTERM_BP_DIRECT	GO:0048012~hepatocyte growth factor receptor signaling pathway	4	0.286123	0.0235147	ENSG00000176945, ENSG00000105976, ENSG00000164078, ENSG00000050820	1230	9	16792	6.06757	1	0.515651	36.0626
GOTERM_MF_DIRECT	GO:0047485~protein N-terminus binding	14	1.00143	0.0239395	ENSG00000168214, ENSG00000128683, ENSG00000196116, ENSG00000020426, ENSG00000101040, ENSG00000104408, ENSG00000169057, ENSG00000141510, ENSG00000137074, ENSG00000106089, ENSG00000127561, ENSG00000114209, ENSG00000173039, ENSG00000173221	1234	97	16881	1.97442	1	0.433206	32.3976
UP_SEQ_FEATURE	metal ion-binding site:Iron; catalytic	6	0.429185	0.0240511	ENSG00000168769, ENSG00000127663, ENSG00000115548, ENSG00000070495, ENSG00000012779, ENSG00000171988	1359	25	20063	3.54313	1	0.953928	36.1198
GOTERM_BP_DIRECT	GO:0000122~negative regulation of transcription from RNA polymerase II promoter	68	4.86409	0.0240539	ENSG00000125740, ENSG00000171720, ENSG00000141002, ENSG00000059728, ENSG00000165949, ENSG00000173039, ENSG00000115415, ENSG00000185920, ENSG00000102145, ENSG00000175197, ENSG00000164105, ENSG00000184939, ENSG00000198911, ENSG00000172819, ENSG00000184937, ENSG00000125845, ENSG00000136352, ENSG00000151718, ENSG00000178573, ENSG00000115641, ENSG00000104881, ENSG00000113916, ENSG00000179348, ENSG0000…	1230	720	16792	1.28936	1	0.521325	36.723
GOTERM_BP_DIRECT	GO:0070373~negative regulation of ERK1 and ERK2 cascade	10	0.715308	0.0241998	ENSG00000116285, ENSG00000145901, ENSG00000139318, ENSG00000162772, ENSG00000153233, ENSG00000117228, ENSG00000075711, ENSG00000108861, ENSG00000164056, ENSG00000120129	1230	58	16792	2.3538	1	0.521092	36.9006
UP_SEQ_FEATURE	domain:DENN	5	0.357654	0.0244404	ENSG00000137145, ENSG00000100241, ENSG00000184014, ENSG00000110514, ENSG00000175984	1359	17	20063	4.34208	1	0.95138	36.5873
UP_SEQ_FEATURE	domain:uDENN	5	0.357654	0.0244404	ENSG00000137145, ENSG00000100241, ENSG00000184014, ENSG00000110514, ENSG00000175984	1359	17	20063	4.34208	1	0.95138	36.5873
UP_SEQ_FEATURE	domain:dDENN	5	0.357654	0.0244404	ENSG00000137145, ENSG00000100241, ENSG00000184014, ENSG00000110514, ENSG00000175984	1359	17	20063	4.34208	1	0.95138	36.5873
GOTERM_BP_DIRECT	GO:0038083~peptidyl-tyrosine autophosphorylation	8	0.572246	0.0245302	ENSG00000143322, ENSG00000115085, ENSG00000182866, ENSG00000178568, ENSG00000060140, ENSG00000000938, ENSG00000136573, ENSG00000125508	1230	40	16792	2.73041	1	0.523561	37.301
GOTERM_BP_DIRECT	GO:0043280~positive regulation of cysteine-type endopeptidase activity involved in apoptotic process	8	0.572246	0.0245302	ENSG00000232810, ENSG00000181104, ENSG00000256053, ENSG00000154342, ENSG00000121858, ENSG00000141682, ENSG00000142867, ENSG00000162711	1230	40	16792	2.73041	1	0.523561	37.301
KEGG_PATHWAY	hsa05146:Amoebiasis	16	1.14449	0.0247112	ENSG00000087460, ENSG00000232810, ENSG00000130635, ENSG00000105851, ENSG00000171608, ENSG00000053747, ENSG00000108821, ENSG00000173039, ENSG00000021355, ENSG00000115414, ENSG00000112769, ENSG00000164400, ENSG00000166501, ENSG00000136244, ENSG00000169031, ENSG00000169429	563	106	6879	1.8443	0.998681	0.113575	27.9661
GOTERM_BP_DIRECT	GO:0006139~nucleobase-containing compound metabolic process	9	0.643777	0.0247536	ENSG00000174669, ENSG00000162813, ENSG00000111335, ENSG00000013573, ENSG00000111331, ENSG00000076043, ENSG00000183696, ENSG00000140057, ENSG00000164978	1230	49	16792	2.50752	1	0.52444	37.5702
GOTERM_MF_DIRECT	GO:0008270~zinc ion binding	104	7.4392	0.0248301	ENSG00000146587, ENSG00000162458, ENSG00000161642, ENSG00000111335, ENSG00000237330, ENSG00000069667, ENSG00000243156, ENSG00000140464, ENSG00000089159, ENSG00000184937, ENSG00000113580, ENSG00000101040, ENSG00000112511, ENSG00000056558, ENSG00000269855, ENSG00000258659, ENSG00000131435, ENSG00000179348, ENSG00000131408, ENSG00000197530, ENSG00000102858, ENSG00000141510, ENSG00000006459, ENSG0000…	1234	1169	16881	1.21703	1	0.438879	33.3874
UP_SEQ_FEATURE	region of interest:Interaction with HPS5	3	0.214592	0.0250571	ENSG00000161638, ENSG00000091409, ENSG00000164171	1359	4	20063	11.0723	1	0.950261	37.3211
UP_SEQ_FEATURE	repeat:ANK 1	26	1.8598	0.0253368	ENSG00000089091, ENSG00000129355, ENSG00000156381, ENSG00000203780, ENSG00000135976, ENSG00000154065, ENSG00000147889, ENSG00000206560, ENSG00000144935, ENSG00000181143, ENSG00000153064, ENSG00000001631, ENSG00000149091, ENSG00000104881, ENSG00000005700, ENSG00000164236, ENSG00000088280, ENSG00000197530, ENSG00000183421, ENSG00000146232, ENSG00000167723, ENSG00000184381, ENSG00000254685, ENSG0000…	1359	244	20063	1.57311	1	0.947137	37.6514
GOTERM_BP_DIRECT	GO:0008203~cholesterol metabolic process	11	0.786838	0.0254777	ENSG00000072310, ENSG00000104549, ENSG00000142192, ENSG00000112033, ENSG00000125629, ENSG00000141458, ENSG00000135100, ENSG00000100342, ENSG00000138135, ENSG00000198911, ENSG00000128335	1230	68	16792	2.20842	1	0.532437	38.4358
SMART	SM00800:uDENN	5	0.357654	0.0255176	ENSG00000137145, ENSG00000100241, ENSG00000184014, ENSG00000110514, ENSG00000175984	790	15	10057	4.24346	0.999958	0.513284	30.1774
GOTERM_BP_DIRECT	GO:0007099~centriole replication	5	0.357654	0.0255354	ENSG00000142731, ENSG00000136861, ENSG00000151849, ENSG00000182923, ENSG00000103540	1230	16	16792	4.26626	1	0.530907	38.5043
GOTERM_BP_DIRECT	GO:0070507~regulation of microtubule cytoskeleton organization	5	0.357654	0.0255354	ENSG00000137343, ENSG00000074054, ENSG00000150764, ENSG00000154342, ENSG00000144824	1230	16	16792	4.26626	1	0.530907	38.5043
UP_SEQ_FEATURE	region of interest:Histone deacetylase	4	0.286123	0.0259116	ENSG00000163517, ENSG00000171720, ENSG00000068024, ENSG00000048052	1359	10	20063	5.90522	1	0.945877	38.3247
BBID	58.(CD40L)_immnosurveillance	7	0.500715	0.0262962	ENSG00000115008, ENSG00000101017, ENSG00000090339, ENSG00000232810, ENSG00000026103, ENSG00000136244, ENSG00000169429	62	16	388	2.7379	0.898909	0.898909	24.9754
INTERPRO	IPR000580:TSC-22 / Dip / Bun	3	0.214592	0.0269035	ENSG00000196428, ENSG00000157514, ENSG00000102804	1305	4	18559	10.6661	1	0.651045	37.1685
INTERPRO	IPR012937:Domain of unknown function DUF1693	3	0.214592	0.0269035	ENSG00000112773, ENSG00000158246, ENSG00000183508	1305	4	18559	10.6661	1	0.651045	37.1685
UP_KEYWORDS	Chemotaxis	13	0.9299	0.0271835	ENSG00000115009, ENSG00000183723, ENSG00000113721, ENSG00000105851, ENSG00000134853, ENSG00000171608, ENSG00000124875, ENSG00000163734, ENSG00000184381, ENSG00000081041, ENSG00000169245, ENSG00000169429, ENSG00000169403	1370	97	20581	2.01334	0.999997	0.182633	32.4525
GOTERM_MF_DIRECT	GO:0005031~tumor necrosis factor-activated receptor activity	6	0.429185	0.0272946	ENSG00000064300, ENSG00000127863, ENSG00000049249, ENSG00000101017, ENSG00000026103, ENSG00000157873	1234	24	16881	3.41998	1	0.464188	36.0562
GOTERM_BP_DIRECT	GO:0070371~ERK1 and ERK2 cascade	6	0.429185	0.0275075	ENSG00000171522, ENSG00000185650, ENSG00000138448, ENSG00000070193, ENSG00000125398, ENSG00000120659	1230	24	16792	3.41301	1	0.555542	40.8019
UP_SEQ_FEATURE	DNA-binding region:Basic motif	19	1.35908	0.0275644	ENSG00000125740, ENSG00000185022, ENSG00000178573, ENSG00000119950, ENSG00000118260, ENSG00000162772, ENSG00000170345, ENSG00000059728, ENSG00000134107, ENSG00000072310, ENSG00000137504, ENSG00000177606, ENSG00000133794, ENSG00000198911, ENSG00000165030, ENSG00000168062, ENSG00000075426, ENSG00000134323, ENSG00000100644	1359	163	20063	1.72085	1	0.950896	40.223
INTERPRO	IPR022812:Dynamin	5	0.357654	0.0276101	ENSG00000183486, ENSG00000110047, ENSG00000079805, ENSG00000157601, ENSG00000171109	1305	17	18559	4.18278	1	0.653127	37.9414
BIOCARTA	h_arenrf2Pathway:Oxidative Stress Induced Gene Expression Via Nrf2	7	0.500715	0.0276268	ENSG00000185022, ENSG00000177606, ENSG00000118260, ENSG00000103415, ENSG00000116791, ENSG00000170345, ENSG00000166501	200	20	1625	2.84375	0.999165	0.693129	30.5549
INTERPRO	IPR001368:TNFR/NGFR cysteine-rich region	6	0.429185	0.0277472	ENSG00000064300, ENSG00000127863, ENSG00000049249, ENSG00000101017, ENSG00000026103, ENSG00000157873	1305	25	18559	3.41315	1	0.64755	38.0903
GOTERM_CC_DIRECT	GO:0032010~phagolysosome	3	0.214592	0.0277705	ENSG00000116701, ENSG00000158517, ENSG00000151651	1303	4	18224	10.4896	1	0.392459	34.2531
GOTERM_BP_DIRECT	GO:0032526~response to retinoic acid	8	0.572246	0.0277744	ENSG00000072310, ENSG00000129355, ENSG00000185920, ENSG00000221926, ENSG00000113721, ENSG00000067066, ENSG00000172819, ENSG00000120129	1230	41	16792	2.66381	1	0.556724	41.1066
GOTERM_BP_DIRECT	GO:0070527~platelet aggregation	8	0.572246	0.0277744	ENSG00000117400, ENSG00000183087, ENSG00000087460, ENSG00000164024, ENSG00000102145, ENSG00000105851, ENSG00000134853, ENSG00000154342	1230	41	16792	2.66381	1	0.556724	41.1066
UP_KEYWORDS	Chromosome partition	8	0.572246	0.0279585	ENSG00000100918, ENSG00000135476, ENSG00000122390, ENSG00000149503, ENSG00000101972, ENSG00000129810, ENSG00000113580, ENSG00000166797	1370	45	20581	2.67069	0.999998	0.184748	33.2146
KEGG_PATHWAY	hsa04917:Prolactin signaling pathway	12	0.858369	0.0280096	ENSG00000109339, ENSG00000115415, ENSG00000184557, ENSG00000132155, ENSG00000120833, ENSG00000105851, ENSG00000126561, ENSG00000171608, ENSG00000170345, ENSG00000106633, ENSG00000120659, ENSG00000173039	563	71	6879	2.06509	0.999462	0.125792	31.0953
KEGG_PATHWAY	hsa00562:Inositol phosphate metabolism	12	0.858369	0.0280096	ENSG00000168918, ENSG00000109452, ENSG00000167103, ENSG00000151151, ENSG00000111669, ENSG00000133056, ENSG00000151689, ENSG00000078142, ENSG00000105851, ENSG00000132376, ENSG00000171608, ENSG00000187091	563	71	6879	2.06509	0.999462	0.125792	31.0953
UP_SEQ_FEATURE	repeat:TNFR-Cys 2	6	0.429185	0.0281661	ENSG00000064300, ENSG00000127863, ENSG00000049249, ENSG00000101017, ENSG00000026103, ENSG00000157873	1359	26	20063	3.40686	1	0.94984	40.9003
UP_SEQ_FEATURE	repeat:TNFR-Cys 1	6	0.429185	0.0281661	ENSG00000064300, ENSG00000127863, ENSG00000049249, ENSG00000101017, ENSG00000026103, ENSG00000157873	1359	26	20063	3.40686	1	0.94984	40.9003
SMART	SM00348:IRF	4	0.286123	0.0282369	ENSG00000213928, ENSG00000185507, ENSG00000117595, ENSG00000137265	790	9	10057	5.65795	0.999986	0.525135	32.8369
SMART	SM00145:PI3Ka	4	0.286123	0.0282369	ENSG00000133056, ENSG00000078142, ENSG00000105851, ENSG00000171608	790	9	10057	5.65795	0.999986	0.525135	32.8369
UP_SEQ_FEATURE	compositionally biased region:Gln-rich	18	1.28755	0.028389	ENSG00000184634, ENSG00000168769, ENSG00000079308, ENSG00000104881, ENSG00000169083, ENSG00000143842, ENSG00000117713, ENSG00000124496, ENSG00000158636, ENSG00000102804, ENSG00000126746, ENSG00000170322, ENSG00000102710, ENSG00000166833, ENSG00000143409, ENSG00000141380, ENSG00000198911, ENSG00000018408	1359	152	20063	1.74826	1	0.946751	41.1493
GOTERM_BP_DIRECT	GO:0050728~negative regulation of inflammatory response	12	0.858369	0.0284295	ENSG00000171522, ENSG00000184557, ENSG00000134954, ENSG00000112033, ENSG00000128271, ENSG00000186716, ENSG00000196839, ENSG00000069667, ENSG00000120156, ENSG00000118503, ENSG00000123610, ENSG00000162711	1230	79	16792	2.07373	1	0.562928	41.848
INTERPRO	IPR008343:Mitogen-activated protein (MAP) kinase phosphatase	4	0.286123	0.0285821	ENSG00000138166, ENSG00000130829, ENSG00000139318, ENSG00000120129	1305	10	18559	5.68858	1	0.651324	38.99
INTERPRO	IPR001263:Phosphoinositide 3-kinase, accessory (PIK) domain	4	0.286123	0.0285821	ENSG00000133056, ENSG00000078142, ENSG00000105851, ENSG00000171608	1305	10	18559	5.68858	1	0.651324	38.99
INTERPRO	IPR000756:Diacylglycerol kinase, accessory domain	4	0.286123	0.0285821	ENSG00000102780, ENSG00000149091, ENSG00000077044, ENSG00000065357	1305	10	18559	5.68858	1	0.651324	38.99
INTERPRO	IPR003191:Guanylate-binding protein, C-terminal	4	0.286123	0.0285821	ENSG00000154451, ENSG00000117228, ENSG00000162645, ENSG00000162654	1305	10	18559	5.68858	1	0.651324	38.99
INTERPRO	IPR013785:Aldolase-type TIM barrel	8	0.572246	0.0289723	ENSG00000100938, ENSG00000111669, ENSG00000149925, ENSG00000068001, ENSG00000134321, ENSG00000106348, ENSG00000186792, ENSG00000109107	1305	43	18559	2.64585	1	0.649246	39.4063
GOTERM_BP_DIRECT	GO:0002248~connective tissue replacement involved in inflammatory response wound healing	3	0.214592	0.0290724	ENSG00000115008, ENSG00000181104, ENSG00000100644	1230	4	16792	10.239	1	0.568818	42.567
GOTERM_BP_DIRECT	GO:0061419~positive regulation of transcription from RNA polymerase II promoter in response to hypoxia	3	0.214592	0.0290724	ENSG00000168214, ENSG00000112715, ENSG00000100644	1230	4	16792	10.239	1	0.568818	42.567
GOTERM_BP_DIRECT	GO:0090240~positive regulation of histone H4 acetylation	3	0.214592	0.0290724	ENSG00000099956, ENSG00000104872, ENSG00000185499	1230	4	16792	10.239	1	0.568818	42.567
GOTERM_BP_DIRECT	GO:0001922~B-1 B cell homeostasis	3	0.214592	0.0290724	ENSG00000160999, ENSG00000118503, ENSG00000100644	1230	4	16792	10.239	1	0.568818	42.567
GOTERM_BP_DIRECT	GO:0001821~histamine secretion	3	0.214592	0.0290724	ENSG00000164400, ENSG00000196839, ENSG00000078401	1230	4	16792	10.239	1	0.568818	42.567
GOTERM_BP_DIRECT	GO:0051222~positive regulation of protein transport	3	0.214592	0.0290724	ENSG00000232810, ENSG00000123384, ENSG00000164463	1230	4	16792	10.239	1	0.568818	42.567
BBID	60.IL-15_rheumatoid-arthritis_synovitis	4	0.286123	0.0293374	ENSG00000164136, ENSG00000090339, ENSG00000110848, ENSG00000232810	62	5	388	5.00645	0.922755	0.72207	27.4641
GOTERM_BP_DIRECT	GO:0019221~cytokine-mediated signaling pathway	17	1.21602	0.0297807	ENSG00000115008, ENSG00000136457, ENSG00000164509, ENSG00000198959, ENSG00000127129, ENSG00000108342, ENSG00000173039, ENSG00000184557, ENSG00000120833, ENSG00000172936, ENSG00000136688, ENSG00000182578, ENSG00000163702, ENSG00000163701, ENSG00000136244, ENSG00000120659, ENSG00000160999	1230	131	16792	1.77164	1	0.575372	43.3494
GOTERM_CC_DIRECT	GO:0000813~ESCRT I complex	4	0.286123	0.0298577	ENSG00000176428, ENSG00000160948, ENSG00000167987, ENSG00000165006	1303	10	18224	5.59447	1	0.406588	36.3237
UP_KEYWORDS	Endosome	44	3.14735	0.0299834	ENSG00000058063, ENSG00000154310, ENSG00000078142, ENSG00000075651, ENSG00000198400, ENSG00000116209, ENSG00000155256, ENSG00000154928, ENSG00000167987, ENSG00000165006, ENSG00000110047, ENSG00000122958, ENSG00000142089, ENSG00000110911, ENSG00000114019, ENSG00000109762, ENSG00000140464, ENSG00000165689, ENSG00000109332, ENSG00000136710, ENSG00000089177, ENSG00000113369, ENSG00000092871, ENSG0000…	1370	481	20581	1.37421	0.999999	0.194188	35.168
SMART	SM00208:TNFR	6	0.429185	0.0301352	ENSG00000064300, ENSG00000127863, ENSG00000049249, ENSG00000101017, ENSG00000026103, ENSG00000157873	790	23	10057	3.32097	0.999993	0.525665	34.6373
GOTERM_CC_DIRECT	GO:0045111~intermediate filament cytoskeleton	9	0.643777	0.0301407	ENSG00000179335, ENSG00000068745, ENSG00000141376, ENSG00000137628, ENSG00000151914, ENSG00000178209, ENSG00000088833, ENSG00000101972, ENSG00000144824	1303	52	18224	2.42069	1	0.401318	36.5998
UP_SEQ_FEATURE	zinc finger region:NR C4-type	8	0.572246	0.0303691	ENSG00000123358, ENSG00000131408, ENSG00000120798, ENSG00000112033, ENSG00000169083, ENSG00000069667, ENSG00000172819, ENSG00000113580	1359	45	20063	2.62454	1	0.952908	43.3184
UP_SEQ_FEATURE	DNA-binding region:Nuclear receptor	8	0.572246	0.0303691	ENSG00000123358, ENSG00000131408, ENSG00000120798, ENSG00000112033, ENSG00000169083, ENSG00000069667, ENSG00000172819, ENSG00000113580	1359	45	20063	2.62454	1	0.952908	43.3184
GOTERM_MF_DIRECT	GO:0030374~ligand-dependent nuclear receptor transcription coactivator activity	9	0.643777	0.0304383	ENSG00000130589, ENSG00000184634, ENSG00000166501, ENSG00000141380, ENSG00000111912, ENSG00000124496, ENSG00000012822, ENSG00000156384, ENSG00000122515	1234	51	16881	2.4141	1	0.495432	39.3149
GOTERM_BP_DIRECT	GO:0007265~Ras protein signal transduction	11	0.786838	0.0305104	ENSG00000147889, ENSG00000126458, ENSG00000177606, ENSG00000142675, ENSG00000048028, ENSG00000237441, ENSG00000075651, ENSG00000141510, ENSG00000124762, ENSG00000196712, ENSG00000160271	1230	70	16792	2.14532	1	0.582012	44.145
GOTERM_BP_DIRECT	GO:0070555~response to interleukin-1	7	0.500715	0.0305571	ENSG00000134954, ENSG00000172936, ENSG00000134070, ENSG00000104312, ENSG00000177000, ENSG00000068024, ENSG00000173039	1230	33	16792	2.89589	1	0.580278	44.1955
INTERPRO	IPR008984:SMAD/FHA domain	9	0.643777	0.0306196	ENSG00000130396, ENSG00000143702, ENSG00000213928, ENSG00000137074, ENSG00000089177, ENSG00000185507, ENSG00000113658, ENSG00000117595, ENSG00000137265	1305	53	18559	2.41496	1	0.662862	41.1342
GOTERM_BP_DIRECT	GO:0032481~positive regulation of type I interferon production	9	0.643777	0.0307598	ENSG00000163565, ENSG00000108771, ENSG00000058600, ENSG00000105939, ENSG00000172936, ENSG00000185507, ENSG00000077150, ENSG00000173039, ENSG00000124256	1230	51	16792	2.40918	1	0.580441	44.4144
GOTERM_BP_DIRECT	GO:0071277~cellular response to calcium ion	9	0.643777	0.0307598	ENSG00000125740, ENSG00000177606, ENSG00000105808, ENSG00000068305, ENSG00000170345, ENSG00000145349, ENSG00000214078, ENSG00000140575, ENSG00000078401	1230	51	16792	2.40918	1	0.580441	44.4144
UP_SEQ_FEATURE	domain:Ig-like C2-type 5	9	0.643777	0.0307823	ENSG00000171587, ENSG00000090339, ENSG00000113721, ENSG00000105376, ENSG00000182578, ENSG00000134853, ENSG00000037280, ENSG00000183853, ENSG00000198910	1359	55	20063	2.41577	1	0.95102	43.7614
GOTERM_BP_DIRECT	GO:0042060~wound healing	12	0.858369	0.0308656	ENSG00000163235, ENSG00000115009, ENSG00000115414, ENSG00000132155, ENSG00000124145, ENSG00000112033, ENSG00000065361, ENSG00000113721, ENSG00000134853, ENSG00000136244, ENSG00000070193, ENSG00000196712	1230	80	16792	2.0478	1	0.579441	44.5283
GOTERM_BP_DIRECT	GO:0001558~regulation of cell growth	12	0.858369	0.0308656	ENSG00000112761, ENSG00000104415, ENSG00000172007, ENSG00000120833, ENSG00000167895, ENSG00000146674, ENSG00000079385, ENSG00000064205, ENSG00000145349, ENSG00000146678, ENSG00000050820, ENSG00000118515	1230	80	16792	2.0478	1	0.579441	44.5283
SMART	SM00630:Sema	7	0.500715	0.0309999	ENSG00000138623, ENSG00000185033, ENSG00000105976, ENSG00000164078, ENSG00000001617, ENSG00000198753, ENSG00000196576	790	31	10057	2.8746	0.999995	0.51443	35.4425
GOTERM_BP_DIRECT	GO:0001658~branching involved in ureteric bud morphogenesis	8	0.572246	0.0312976	ENSG00000119630, ENSG00000185920, ENSG00000162552, ENSG00000164690, ENSG00000075711, ENSG00000184937, ENSG00000125398, ENSG00000125845	1230	42	16792	2.60039	1	0.582331	44.9912
GOTERM_BP_DIRECT	GO:0097191~extrinsic apoptotic signaling pathway	8	0.572246	0.0312976	ENSG00000102871, ENSG00000184990, ENSG00000125726, ENSG00000140464, ENSG00000232810, ENSG00000129484, ENSG00000026103, ENSG00000122641	1230	42	16792	2.60039	1	0.582331	44.9912
GOTERM_BP_DIRECT	GO:0045599~negative regulation of fat cell differentiation	8	0.572246	0.0312976	ENSG00000133794, ENSG00000232810, ENSG00000175197, ENSG00000069667, ENSG00000136244, ENSG00000018408, ENSG00000154342, ENSG00000179348	1230	42	16792	2.60039	1	0.582331	44.9912
GOTERM_BP_DIRECT	GO:0007595~lactation	8	0.572246	0.0312976	ENSG00000118260, ENSG00000178568, ENSG00000112715, ENSG00000126561, ENSG00000089157, ENSG00000159399, ENSG00000145730, ENSG00000100644	1230	42	16792	2.60039	1	0.582331	44.9912
GOTERM_CC_DIRECT	GO:0001772~immunological synapse	7	0.500715	0.0315003	ENSG00000115085, ENSG00000182866, ENSG00000090339, ENSG00000131981, ENSG00000075711, ENSG00000108861, ENSG00000142867	1303	34	18224	2.87951	1	0.407131	37.9103
GOTERM_BP_DIRECT	GO:0009416~response to light stimulus	5	0.357654	0.031507	ENSG00000109339, ENSG00000079805, ENSG00000170345, ENSG00000120129, ENSG00000070669	1230	17	16792	4.0153	1	0.582558	45.2143
GOTERM_BP_DIRECT	GO:0060749~mammary gland alveolus development	5	0.357654	0.031507	ENSG00000163235, ENSG00000178568, ENSG00000112715, ENSG00000169083, ENSG00000120659	1230	17	16792	4.0153	1	0.582558	45.2143
GOTERM_BP_DIRECT	GO:0048535~lymph node development	5	0.357654	0.031507	ENSG00000164136, ENSG00000056586, ENSG00000183018, ENSG00000227507, ENSG00000168685	1230	17	16792	4.0153	1	0.582558	45.2143
GOTERM_BP_DIRECT	GO:0050860~negative regulation of T cell receptor signaling pathway	5	0.357654	0.031507	ENSG00000177425, ENSG00000131981, ENSG00000079385, ENSG00000117228, ENSG00000108861	1230	17	16792	4.0153	1	0.582558	45.2143
UP_SEQ_FEATURE	propeptide:Removed in mature form	25	1.78827	0.0315785	ENSG00000154451, ENSG00000169242, ENSG00000187867, ENSG00000149506, ENSG00000155918, ENSG00000162645, ENSG00000167550, ENSG00000163235, ENSG00000188372, ENSG00000100311, ENSG00000107796, ENSG00000185565, ENSG00000143590, ENSG00000063660, ENSG00000126458, ENSG00000068001, ENSG00000166128, ENSG00000143878, ENSG00000187608, ENSG00000137502, ENSG00000138623, ENSG00000112299, ENSG00000011422, ENSG0000…	1359	237	20063	1.55728	1	0.951016	44.6059
UP_SEQ_FEATURE	region of interest:Substrate binding	16	1.14449	0.0316053	ENSG00000151151, ENSG00000258818, ENSG00000072778, ENSG00000214274, ENSG00000187091, ENSG00000111674, ENSG00000128683, ENSG00000068745, ENSG00000162813, ENSG00000156006, ENSG00000151689, ENSG00000102144, ENSG00000130066, ENSG00000165799, ENSG00000122643, ENSG00000106633	1359	131	20063	1.80312	1	0.947313	44.6341
UP_KEYWORDS	Cell membrane	237	16.9528	0.0316466	ENSG00000187867, ENSG00000188313, ENSG00000139636, ENSG00000197321, ENSG00000166828, ENSG00000171522, ENSG00000204525, ENSG00000076641, ENSG00000159261, ENSG00000198910, ENSG00000143147, ENSG00000170379, ENSG00000166592, ENSG00000126458, ENSG00000170745, ENSG00000000938, ENSG00000120156, ENSG00000183484, ENSG00000188191, ENSG00000011422, ENSG00000185201, ENSG00000010310, ENSG00000119487, ENSG0000…	1370	3175	20581	1.12137	1	0.20118	36.7327
UP_KEYWORDS	Cell projection	62	4.43491	0.0317588	ENSG00000111859, ENSG00000161642, ENSG00000204628, ENSG00000135338, ENSG00000155256, ENSG00000197321, ENSG00000110047, ENSG00000122507, ENSG00000128585, ENSG00000115459, ENSG00000142235, ENSG00000069424, ENSG00000198910, ENSG00000143147, ENSG00000136098, ENSG00000160226, ENSG00000164509, ENSG00000151914, ENSG00000000938, ENSG00000151023, ENSG00000204138, ENSG00000197748, ENSG00000011422, ENSG0000…	1370	721	20581	1.29182	1	0.199137	36.837
GOTERM_BP_DIRECT	GO:0019732~antifungal humoral response	4	0.286123	0.0317961	ENSG00000142192, ENSG00000136695, ENSG00000214274, ENSG00000148926	1230	10	16792	5.46081	1	0.583713	45.5209
GOTERM_BP_DIRECT	GO:0002675~positive regulation of acute inflammatory response	4	0.286123	0.0317961	ENSG00000145623, ENSG00000105851, ENSG00000136244, ENSG00000151651	1230	10	16792	5.46081	1	0.583713	45.5209
GOTERM_BP_DIRECT	GO:0003197~endocardial cushion development	4	0.286123	0.0317961	ENSG00000065361, ENSG00000163703, ENSG00000157554, ENSG00000069869	1230	10	16792	5.46081	1	0.583713	45.5209
GOTERM_BP_DIRECT	GO:0006000~fructose metabolic process	4	0.286123	0.0317961	ENSG00000114268, ENSG00000149925, ENSG00000170525, ENSG00000109107	1230	10	16792	5.46081	1	0.583713	45.5209
SMART	SM00801:dDENN	5	0.357654	0.0319658	ENSG00000137145, ENSG00000100241, ENSG00000184014, ENSG00000110514, ENSG00000175984	790	16	10057	3.97824	0.999997	0.50535	36.331
SMART	SM00799:DENN	5	0.357654	0.0319658	ENSG00000137145, ENSG00000100241, ENSG00000184014, ENSG00000110514, ENSG00000175984	790	16	10057	3.97824	0.999997	0.50535	36.331
KEGG_PATHWAY	hsa04024:cAMP signaling pathway	25	1.78827	0.0320329	ENSG00000255398, ENSG00000109339, ENSG00000130396, ENSG00000132155, ENSG00000075651, ENSG00000118260, ENSG00000105851, ENSG00000170345, ENSG00000148660, ENSG00000204681, ENSG00000173039, ENSG00000177606, ENSG00000185920, ENSG00000181104, ENSG00000128271, ENSG00000058668, ENSG00000087460, ENSG00000126458, ENSG00000114353, ENSG00000171608, ENSG00000152495, ENSG00000145349, ENSG00000125398, ENSG0000…	563	198	6879	1.54274	0.999821	0.140464	34.7422
GOTERM_MF_DIRECT	GO:0043325~phosphatidylinositol-3,4-bisphosphate binding	6	0.429185	0.0321289	ENSG00000158517, ENSG00000165861, ENSG00000119487, ENSG00000089177, ENSG00000033327, ENSG00000070190	1234	25	16881	3.28318	1	0.508126	41.0022
GOTERM_BP_DIRECT	GO:0000188~inactivation of MAPK activity	6	0.429185	0.0323755	ENSG00000138166, ENSG00000130829, ENSG00000139318, ENSG00000108861, ENSG00000138835, ENSG00000120129	1230	25	16792	3.27649	1	0.588196	46.1305
INTERPRO	IPR008145:Guanylate kinase/L-type calcium channel	6	0.429185	0.0324274	ENSG00000082458, ENSG00000105289, ENSG00000141527, ENSG00000119139, ENSG00000075711, ENSG00000150054	1305	26	18559	3.28187	1	0.677348	42.9771
INTERPRO	IPR016201:Plexin-like fold	8	0.572246	0.0324385	ENSG00000138623, ENSG00000185033, ENSG00000105976, ENSG00000164078, ENSG00000001617, ENSG00000105855, ENSG00000198753, ENSG00000196576	1305	44	18559	2.58572	1	0.670771	42.9883
GOTERM_BP_DIRECT	GO:0016337~single organismal cell-cell adhesion	14	1.00143	0.0325878	ENSG00000162458, ENSG00000072163, ENSG00000164199, ENSG00000028203, ENSG00000183853, ENSG00000125398, ENSG00000151651, ENSG00000167614, ENSG00000112299, ENSG00000090339, ENSG00000105376, ENSG00000179776, ENSG00000075711, ENSG00000091409	1230	101	16792	1.89236	1	0.588415	46.3522
SMART	SM00454:SAM	13	0.9299	0.0328059	ENSG00000102780, ENSG00000142627, ENSG00000154928, ENSG00000078900, ENSG00000077044, ENSG00000143847, ENSG00000110841, ENSG00000166387, ENSG00000142675, ENSG00000205413, ENSG00000186635, ENSG00000047365, ENSG00000103429	790	85	10057	1.947	0.999998	0.495747	37.0946
GOTERM_BP_DIRECT	GO:0016055~Wnt signaling pathway	22	1.57368	0.03295	ENSG00000058091, ENSG00000154310, ENSG00000140682, ENSG00000162552, ENSG00000151914, ENSG00000150764, ENSG00000154342, ENSG00000012822, ENSG00000134245, ENSG00000105856, ENSG00000113971, ENSG00000104415, ENSG00000069329, ENSG00000108375, ENSG00000122958, ENSG00000114019, ENSG00000131650, ENSG00000175197, ENSG00000134982, ENSG00000150991, ENSG00000168646, ENSG00000213923	1230	187	16792	1.60612	1	0.590328	46.7285
SMART	SM01153:SM01153	3	0.214592	0.0331494	ENSG00000112773, ENSG00000158246, ENSG00000183508	790	4	10057	9.54778	0.999998	0.481788	37.4043
GOTERM_BP_DIRECT	GO:0071260~cellular response to mechanical stimulus	11	0.786838	0.0332733	ENSG00000171522, ENSG00000101017, ENSG00000073756, ENSG00000172936, ENSG00000026103, ENSG00000068024, ENSG00000176171, ENSG00000125398, ENSG00000164171, ENSG00000108821, ENSG00000142867	1230	71	16792	2.1151	1	0.591776	47.0622
INTERPRO	IPR000488:Death domain	7	0.500715	0.0333674	ENSG00000064300, ENSG00000102871, ENSG00000172936, ENSG00000134070, ENSG00000026103, ENSG00000077150, ENSG00000177595	1305	35	18559	2.84429	1	0.67468	43.9138
UP_SEQ_FEATURE	domain:IPT/TIG 1	4	0.286123	0.0338695	ENSG00000105976, ENSG00000164078, ENSG00000198753, ENSG00000196576	1359	11	20063	5.36839	1	0.954082	46.9692
GOTERM_MF_DIRECT	GO:0005096~GTPase activator activity	30	2.14592	0.033953	ENSG00000008323, ENSG00000099331, ENSG00000116285, ENSG00000177606, ENSG00000213390, ENSG00000141258, ENSG00000186716, ENSG00000128805, ENSG00000115459, ENSG00000132669, ENSG00000105808, ENSG00000047365, ENSG00000114388, ENSG00000152061, ENSG00000180448, ENSG00000196712, ENSG00000111344, ENSG00000138640, ENSG00000107021, ENSG00000178038, ENSG00000165322, ENSG00000186635, ENSG00000088280, ENSG0000…	1234	279	16881	1.47096	1	0.521509	42.7734
GOTERM_BP_DIRECT	GO:0032880~regulation of protein localization	9	0.643777	0.0341079	ENSG00000171490, ENSG00000130396, ENSG00000132256, ENSG00000185920, ENSG00000152061, ENSG00000168385, ENSG00000204628, ENSG00000168944, ENSG00000132274	1230	52	16792	2.36285	1	0.59883	47.9147
UP_KEYWORDS	Neurodegeneration	29	2.07439	0.0345404	ENSG00000105227, ENSG00000125744, ENSG00000100241, ENSG00000134014, ENSG00000138303, ENSG00000214274, ENSG00000155256, ENSG00000166311, ENSG00000142192, ENSG00000178568, ENSG00000124788, ENSG00000030582, ENSG00000169247, ENSG00000198910, ENSG00000143469, ENSG00000122877, ENSG00000169083, ENSG00000123240, ENSG00000203485, ENSG00000064687, ENSG00000189067, ENSG00000066427, ENSG00000069329, ENSG0000…	1370	293	20581	1.48688	1	0.212037	39.3716
GOTERM_BP_DIRECT	GO:0001932~regulation of protein phosphorylation	7	0.500715	0.0348869	ENSG00000115414, ENSG00000184557, ENSG00000170581, ENSG00000140464, ENSG00000105851, ENSG00000110880, ENSG00000196576	1230	34	16792	2.81071	1	0.605094	48.6986
GOTERM_BP_DIRECT	GO:0001837~epithelial to mesenchymal transition	7	0.500715	0.0348869	ENSG00000168214, ENSG00000019549, ENSG00000134013, ENSG00000162552, ENSG00000125398, ENSG00000100644, ENSG00000125845	1230	34	16792	2.81071	1	0.605094	48.6986
GOTERM_BP_DIRECT	GO:0034260~negative regulation of GTPase activity	8	0.572246	0.035108	ENSG00000141376, ENSG00000137449, ENSG00000105808, ENSG00000137710, ENSG00000198753, ENSG00000140575, ENSG00000164056, ENSG00000141480	1230	43	16792	2.53991	1	0.605302	48.9191
GOTERM_BP_DIRECT	GO:0043966~histone H3 acetylation	8	0.572246	0.035108	ENSG00000083168, ENSG00000134014, ENSG00000139618, ENSG00000221926, ENSG00000136715, ENSG00000135341, ENSG00000163872, ENSG00000137265	1230	43	16792	2.53991	1	0.605302	48.9191
KEGG_PATHWAY	hsa04550:Signaling pathways regulating pluripotency of stem cells	19	1.35908	0.0354909	ENSG00000132155, ENSG00000083168, ENSG00000077782, ENSG00000105851, ENSG00000162552, ENSG00000135100, ENSG00000171608, ENSG00000113658, ENSG00000181449, ENSG00000154342, ENSG00000134245, ENSG00000185619, ENSG00000130829, ENSG00000204531, ENSG00000134982, ENSG00000080345, ENSG00000122641, ENSG00000168646, ENSG00000125845	563	140	6879	1.65822	0.999931	0.152194	37.7332
GOTERM_BP_DIRECT	GO:0007179~transforming growth factor beta receptor signaling pathway	13	0.9299	0.0357119	ENSG00000177606, ENSG00000100311, ENSG00000118260, ENSG00000140464, ENSG00000135341, ENSG00000179776, ENSG00000170345, ENSG00000089159, ENSG00000113658, ENSG00000168522, ENSG00000130513, ENSG00000150991, ENSG00000141480	1230	92	16792	1.92909	1	0.609536	49.5167
GOTERM_MF_DIRECT	GO:0008013~beta-catenin binding	12	0.858369	0.0357245	ENSG00000044115, ENSG00000184634, ENSG00000154639, ENSG00000100211, ENSG00000169083, ENSG00000134982, ENSG00000089159, ENSG00000179776, ENSG00000069667, ENSG00000012822, ENSG00000125398, ENSG00000168646	1234	82	16881	2.00194	1	0.533579	44.4457
GOTERM_BP_DIRECT	GO:0007204~positive regulation of cytosolic calcium ion concentration	17	1.21602	0.0357353	ENSG00000170214, ENSG00000125910, ENSG00000105851, ENSG00000134853, ENSG00000198121, ENSG00000173918, ENSG00000127129, ENSG00000179348, ENSG00000143322, ENSG00000171522, ENSG00000197696, ENSG00000181104, ENSG00000010310, ENSG00000183813, ENSG00000184381, ENSG00000078401, ENSG00000148926	1230	134	16792	1.73197	1	0.607652	49.5396
GOTERM_BP_DIRECT	GO:0048010~vascular endothelial growth factor receptor signaling pathway	11	0.786838	0.0362066	ENSG00000136754, ENSG00000175866, ENSG00000119630, ENSG00000138448, ENSG00000116701, ENSG00000112715, ENSG00000158517, ENSG00000037280, ENSG00000089159, ENSG00000105287, ENSG00000050820	1230	72	16792	2.08573	1	0.610436	50.0012
UP_SEQ_FEATURE	domain:PH 2	7	0.500715	0.036377	ENSG00000152527, ENSG00000152767, ENSG00000186635, ENSG00000196526, ENSG00000047365, ENSG00000180263, ENSG00000169499	1359	37	20063	2.79301	1	0.960615	49.4464
KEGG_PATHWAY	hsa04710:Circadian rhythm	7	0.500715	0.0367288	ENSG00000133794, ENSG00000181929, ENSG00000118260, ENSG00000069667, ENSG00000131791, ENSG00000134107, ENSG00000213923	563	31	6879	2.75901	0.999951	0.154709	38.7728
GOTERM_CC_DIRECT	GO:0030027~lamellipodium	19	1.35908	0.0370439	ENSG00000044115, ENSG00000111859, ENSG00000149091, ENSG00000112290, ENSG00000137710, ENSG00000142627, ENSG00000110880, ENSG00000204138, ENSG00000152527, ENSG00000136754, ENSG00000127328, ENSG00000107796, ENSG00000134982, ENSG00000079805, ENSG00000173210, ENSG00000089159, ENSG00000205726, ENSG00000050820, ENSG00000180263	1303	160	18224	1.66086	1	0.451807	42.997
INTERPRO	IPR015894:Guanylate-binding protein, N-terminal	4	0.286123	0.0372887	ENSG00000154451, ENSG00000117228, ENSG00000162645, ENSG00000162654	1305	11	18559	5.17144	1	0.709278	47.6671
INTERPRO	IPR000261:EPS15 homology (EH)	4	0.286123	0.0372887	ENSG00000169891, ENSG00000110047, ENSG00000205726, ENSG00000127527	1305	11	18559	5.17144	1	0.709278	47.6671
GOTERM_CC_DIRECT	GO:0043235~receptor complex	16	1.14449	0.0373529	ENSG00000164199, ENSG00000065361, ENSG00000198400, ENSG00000077782, ENSG00000173391, ENSG00000101654, ENSG00000170412, ENSG00000102871, ENSG00000142192, ENSG00000144935, ENSG00000178568, ENSG00000081479, ENSG00000123384, ENSG00000037280, ENSG00000167723, ENSG00000077238	1303	127	18224	1.76204	1	0.446477	43.2687
GOTERM_MF_DIRECT	GO:0001968~fibronectin binding	6	0.429185	0.0374646	ENSG00000070404, ENSG00000138448, ENSG00000124145, ENSG00000112715, ENSG00000146674, ENSG00000169499	1234	26	16881	3.1569	1	0.54467	46.0437
GOTERM_BP_DIRECT	GO:0002053~positive regulation of mesenchymal cell proliferation	6	0.429185	0.0377478	ENSG00000115415, ENSG00000112715, ENSG00000077782, ENSG00000185950, ENSG00000125398, ENSG00000134323	1230	26	16792	3.15047	1	0.623944	51.4828
GOTERM_MF_DIRECT	GO:0005520~insulin-like growth factor binding	5	0.357654	0.0379832	ENSG00000112761, ENSG00000104415, ENSG00000146674, ENSG00000064205, ENSG00000146678	1234	18	16881	3.79997	1	0.543566	46.5115
SMART	SM00045:DAGKa	4	0.286123	0.0380331	ENSG00000102780, ENSG00000149091, ENSG00000077044, ENSG00000065357	790	10	10057	5.09215	1	0.513302	41.6579
GOTERM_BP_DIRECT	GO:0048384~retinoic acid receptor signaling pathway	5	0.357654	0.0382286	ENSG00000131408, ENSG00000140464, ENSG00000067066, ENSG00000172819, ENSG00000005483	1230	18	16792	3.79223	1	0.626596	51.9365
GOTERM_BP_DIRECT	GO:0050870~positive regulation of T cell activation	5	0.357654	0.0382286	ENSG00000182866, ENSG00000135341, ENSG00000168071, ENSG00000120659, ENSG00000142867	1230	18	16792	3.79223	1	0.626596	51.9365
GOTERM_BP_DIRECT	GO:0031668~cellular response to extracellular stimulus	5	0.357654	0.0382286	ENSG00000104518, ENSG00000170345, ENSG00000147883, ENSG00000124762, ENSG00000091409	1230	18	16792	3.79223	1	0.626596	51.9365
GOTERM_BP_DIRECT	GO:0036120~cellular response to platelet-derived growth factor stimulus	5	0.357654	0.0382286	ENSG00000116285, ENSG00000118260, ENSG00000113721, ENSG00000137710, ENSG00000140575	1230	18	16792	3.79223	1	0.626596	51.9365
GOTERM_BP_DIRECT	GO:0046597~negative regulation of viral entry into host cell	5	0.357654	0.0382286	ENSG00000148180, ENSG00000132256, ENSG00000142089, ENSG00000185201, ENSG00000185885	1230	18	16792	3.79223	1	0.626596	51.9365
UP_KEYWORDS	Biological rhythms	15	1.07296	0.0383414	ENSG00000109339, ENSG00000064300, ENSG00000151014, ENSG00000118260, ENSG00000204628, ENSG00000069667, ENSG00000134107, ENSG00000133794, ENSG00000140464, ENSG00000141510, ENSG00000104856, ENSG00000165030, ENSG00000077150, ENSG00000136352, ENSG00000213923	1370	125	20581	1.80272	1	0.229877	42.6825
UP_KEYWORDS	Oxidoreductase	51	3.64807	0.0384203	ENSG00000100938, ENSG00000168350, ENSG00000095596, ENSG00000134013, ENSG00000072682, ENSG00000104549, ENSG00000168769, ENSG00000073756, ENSG00000095303, ENSG00000168291, ENSG00000197930, ENSG00000087076, ENSG00000122884, ENSG00000106348, ENSG00000160439, ENSG00000171988, ENSG00000135766, ENSG00000172893, ENSG00000152952, ENSG00000134333, ENSG00000243156, ENSG00000158864, ENSG00000103415, ENSG0000…	1370	582	20581	1.31642	1	0.227415	42.7494
GOTERM_BP_DIRECT	GO:0006629~lipid metabolic process	19	1.35908	0.0385149	ENSG00000221968, ENSG00000112033, ENSG00000095303, ENSG00000163898, ENSG00000138135, ENSG00000068366, ENSG00000110697, ENSG00000171234, ENSG00000113971, ENSG00000072310, ENSG00000103066, ENSG00000081479, ENSG00000107331, ENSG00000184381, ENSG00000198911, ENSG00000128335, ENSG00000214078, ENSG00000006534, ENSG00000109929	1230	157	16792	1.65216	1	0.62731	52.2047
UP_KEYWORDS	Inflammasome	3	0.214592	0.0386289	ENSG00000091592, ENSG00000104518, ENSG00000162711	1370	5	20581	9.01358	1	0.225694	42.9259
GOTERM_BP_DIRECT	GO:0009611~response to wounding	10	0.715308	0.0389549	ENSG00000185650, ENSG00000115414, ENSG00000100311, ENSG00000204531, ENSG00000181104, ENSG00000100650, ENSG00000151914, ENSG00000181449, ENSG00000163864, ENSG00000148926	1230	63	16792	2.16699	1	0.6295	52.6141
GOTERM_MF_DIRECT	GO:0070491~repressing transcription factor binding	7	0.500715	0.039259	ENSG00000124813, ENSG00000133794, ENSG00000101040, ENSG00000068024, ENSG00000172977, ENSG00000048052, ENSG00000173039	1234	35	16881	2.73598	1	0.549623	47.6462
GOTERM_BP_DIRECT	GO:0050729~positive regulation of inflammatory response	11	0.786838	0.0393145	ENSG00000164136, ENSG00000171522, ENSG00000145901, ENSG00000188372, ENSG00000106366, ENSG00000134954, ENSG00000068001, ENSG00000167191, ENSG00000115602, ENSG00000198959, ENSG00000164171	1230	73	16792	2.05716	1	0.630888	52.9463
GOTERM_BP_DIRECT	GO:0050918~positive chemotaxis	7	0.500715	0.0395926	ENSG00000100311, ENSG00000105976, ENSG00000112715, ENSG00000131981, ENSG00000103197, ENSG00000070193, ENSG00000198753	1230	35	16792	2.73041	1	0.631485	53.2017
SMART	SM00239:C2	17	1.21602	0.0396444	ENSG00000143469, ENSG00000133056, ENSG00000187091, ENSG00000164674, ENSG00000111344, ENSG00000049759, ENSG00000140563, ENSG00000048342, ENSG00000186716, ENSG00000105808, ENSG00000166501, ENSG00000205726, ENSG00000138835, ENSG00000007516, ENSG00000214078, ENSG00000069869, ENSG00000102362	790	127	10057	1.70407	1	0.511833	43.0014
UP_KEYWORDS	Cell cycle	56	4.00572	0.039801	ENSG00000178252, ENSG00000111859, ENSG00000078142, ENSG00000168769, ENSG00000114670, ENSG00000204628, ENSG00000053254, ENSG00000005483, ENSG00000002822, ENSG00000182923, ENSG00000101265, ENSG00000175197, ENSG00000102760, ENSG00000135164, ENSG00000113580, ENSG00000120129, ENSG00000058091, ENSG00000136098, ENSG00000114353, ENSG00000099956, ENSG00000143442, ENSG00000138764, ENSG00000101972, ENSG0000…	1370	650	20581	1.29426	1	0.228985	43.9086
UP_SEQ_FEATURE	region of interest:Interaction with AR	3	0.214592	0.0399021	ENSG00000146587, ENSG00000110422, ENSG00000122515	1359	5	20063	8.85784	1	0.968933	52.7446
UP_SEQ_FEATURE	domain:SH3 5	3	0.214592	0.0399021	ENSG00000107554, ENSG00000205726, ENSG00000107957	1359	5	20063	8.85784	1	0.968933	52.7446
INTERPRO	IPR001628:Zinc finger, nuclear hormone receptor-type	8	0.572246	0.0401756	ENSG00000123358, ENSG00000131408, ENSG00000120798, ENSG00000112033, ENSG00000169083, ENSG00000069667, ENSG00000172819, ENSG00000113580	1305	46	18559	2.4733	1	0.73019	50.2779
KEGG_PATHWAY	hsa05031:Amphetamine addiction	11	0.786838	0.0403143	ENSG00000125740, ENSG00000138814, ENSG00000087460, ENSG00000177606, ENSG00000118260, ENSG00000148660, ENSG00000170345, ENSG00000166501, ENSG00000152495, ENSG00000145349, ENSG00000106089	563	66	6879	2.03641	0.999982	0.166185	41.6942
BIOCARTA	h_il1rPathway:Signal transduction through IL1R	9	0.643777	0.0403531	ENSG00000115008, ENSG00000171855, ENSG00000177606, ENSG00000232810, ENSG00000172936, ENSG00000134070, ENSG00000135341, ENSG00000136244, ENSG00000173039	200	33	1625	2.21591	0.99997	0.774338	41.4974
GOTERM_CC_DIRECT	GO:0031093~platelet alpha granule lumen	9	0.643777	0.0404772	ENSG00000167244, ENSG00000183087, ENSG00000115414, ENSG00000100311, ENSG00000142192, ENSG00000106366, ENSG00000149925, ENSG00000112715, ENSG00000116260	1303	55	18224	2.28865	1	0.465634	45.9494
INTERPRO	IPR002219:Protein kinase C-like, phorbol ester/diacylglycerol binding	10	0.715308	0.04049	ENSG00000102780, ENSG00000132155, ENSG00000149091, ENSG00000079308, ENSG00000099331, ENSG00000166501, ENSG00000180448, ENSG00000105287, ENSG00000077044, ENSG00000065357	1305	66	18559	2.15477	1	0.726956	50.5547
GOTERM_MF_DIRECT	GO:0003714~transcription corepressor activity	23	1.64521	0.0408095	ENSG00000166886, ENSG00000134013, ENSG00000119950, ENSG00000169057, ENSG00000104881, ENSG00000177425, ENSG00000162772, ENSG00000162552, ENSG00000163346, ENSG00000171720, ENSG00000068024, ENSG00000067066, ENSG00000059728, ENSG00000132274, ENSG00000048052, ENSG00000134107, ENSG00000196646, ENSG00000175197, ENSG00000163374, ENSG00000164105, ENSG00000104856, ENSG00000165030, ENSG00000018408	1234	203	16881	1.54994	1	0.557908	48.9949
UP_SEQ_FEATURE	domain:PH 1	7	0.500715	0.040816	ENSG00000152527, ENSG00000152767, ENSG00000186635, ENSG00000196526, ENSG00000047365, ENSG00000180263, ENSG00000169499	1359	38	20063	2.71951	1	0.968947	53.5658
GOTERM_MF_DIRECT	GO:0004861~cyclin-dependent protein serine/threonine kinase inhibitor activity	4	0.286123	0.0411773	ENSG00000147889, ENSG00000129355, ENSG00000147883, ENSG00000124762	1234	11	16881	4.97451	1	0.555348	49.31
GOTERM_MF_DIRECT	GO:0004143~diacylglycerol kinase activity	4	0.286123	0.0411773	ENSG00000102780, ENSG00000149091, ENSG00000077044, ENSG00000065357	1234	11	16881	4.97451	1	0.555348	49.31
GOTERM_MF_DIRECT	GO:0032454~histone demethylase activity (H3-K9 specific)	4	0.286123	0.0411773	ENSG00000127663, ENSG00000115548, ENSG00000006459, ENSG00000171988	1234	11	16881	4.97451	1	0.555348	49.31
GOTERM_BP_DIRECT	GO:0033628~regulation of cell adhesion mediated by integrin	4	0.286123	0.0413916	ENSG00000169242, ENSG00000122861, ENSG00000105851, ENSG00000142627	1230	11	16792	4.96438	1	0.646133	54.8222
GOTERM_BP_DIRECT	GO:0061099~negative regulation of protein tyrosine kinase activity	4	0.286123	0.0413916	ENSG00000131370, ENSG00000068001, ENSG00000204628, ENSG00000005700	1230	11	16792	4.96438	1	0.646133	54.8222
GOTERM_BP_DIRECT	GO:0060445~branching involved in salivary gland morphogenesis	4	0.286123	0.0413916	ENSG00000077782, ENSG00000164690, ENSG00000136244, ENSG00000198959	1230	11	16792	4.96438	1	0.646133	54.8222
GOTERM_BP_DIRECT	GO:0031065~positive regulation of histone deacetylation	4	0.286123	0.0413916	ENSG00000072310, ENSG00000141510, ENSG00000140464, ENSG00000113916	1230	11	16792	4.96438	1	0.646133	54.8222
GOTERM_BP_DIRECT	GO:1903364~positive regulation of cellular protein catabolic process	4	0.286123	0.0413916	ENSG00000069329, ENSG00000137710, ENSG00000118503, ENSG00000118564	1230	11	16792	4.96438	1	0.646133	54.8222
UP_KEYWORDS	Palmitate	31	2.21745	0.0422447	ENSG00000109339, ENSG00000187867, ENSG00000188313, ENSG00000075651, ENSG00000154639, ENSG00000180739, ENSG00000164023, ENSG00000054392, ENSG00000054277, ENSG00000148680, ENSG00000163235, ENSG00000182866, ENSG00000142089, ENSG00000164690, ENSG00000092871, ENSG00000076641, ENSG00000170214, ENSG00000155265, ENSG00000087460, ENSG00000114353, ENSG00000125910, ENSG00000169083, ENSG00000151914, ENSG0000…	1370	324	20581	1.43735	1	0.238585	45.9069
UP_SEQ_FEATURE	domain:IGFBP N-terminal	5	0.357654	0.042377	ENSG00000112761, ENSG00000104415, ENSG00000146674, ENSG00000064205, ENSG00000146678	1359	20	20063	3.69077	1	0.970625	54.9374
GOTERM_BP_DIRECT	GO:0002250~adaptive immune response	18	1.28755	0.0427608	ENSG00000057657, ENSG00000115085, ENSG00000105851, ENSG00000105369, ENSG00000171608, ENSG00000152495, ENSG00000105287, ENSG00000171855, ENSG00000007312, ENSG00000117335, ENSG00000114013, ENSG00000134258, ENSG00000104312, ENSG00000166501, ENSG00000076641, ENSG00000069869, ENSG00000142867, ENSG00000168394	1230	148	16792	1.66038	1	0.656324	56.0198
INTERPRO	IPR016243:Tyrosine-protein kinase, CSF-1/PDGF receptor	3	0.214592	0.0427675	ENSG00000113721, ENSG00000182578, ENSG00000134853	1305	5	18559	8.53287	1	0.740728	52.5169
INTERPRO	IPR000451:NF-kappa-B/Rel/Dorsal	3	0.214592	0.0427675	ENSG00000104856, ENSG00000077150, ENSG00000173039	1305	5	18559	8.53287	1	0.740728	52.5169
UP_SEQ_FEATURE	domain:CARD	6	0.429185	0.043065	ENSG00000023445, ENSG00000091592, ENSG00000165233, ENSG00000141527, ENSG00000104312, ENSG00000142867	1359	29	20063	3.05443	1	0.970049	55.5296
SMART	SM00423:PSI	8	0.572246	0.0430934	ENSG00000138623, ENSG00000185033, ENSG00000105976, ENSG00000164078, ENSG00000001617, ENSG00000105855, ENSG00000198753, ENSG00000196576	790	42	10057	2.42483	1	0.52618	45.7811
INTERPRO	IPR020636:Calcium/calmodulin-dependent/calcium-dependent protein kinase	6	0.429185	0.0431855	ENSG00000035664, ENSG00000148660, ENSG00000130822, ENSG00000167657, ENSG00000145349, ENSG00000183049	1305	28	18559	3.04745	1	0.73842	52.869
KEGG_PATHWAY	hsa05144:Malaria	9	0.643777	0.043218	ENSG00000101017, ENSG00000090339, ENSG00000105976, ENSG00000232810, ENSG00000172936, ENSG00000123384, ENSG00000136244, ENSG00000108342, ENSG00000169429	563	49	6879	2.24421	0.999992	0.174634	43.9651
GOTERM_MF_DIRECT	GO:0019838~growth factor binding	6	0.429185	0.0433111	ENSG00000129667, ENSG00000065361, ENSG00000145623, ENSG00000037280, ENSG00000120156, ENSG00000120129	1234	27	16881	3.03998	1	0.568228	51.1024
GOTERM_BP_DIRECT	GO:0032755~positive regulation of interleukin-6 production	8	0.572246	0.0436199	ENSG00000115008, ENSG00000159674, ENSG00000232810, ENSG00000172936, ENSG00000107201, ENSG00000104312, ENSG00000243414, ENSG00000136244	1230	45	16792	2.42703	1	0.661775	56.7558
GOTERM_BP_DIRECT	GO:0001755~neural crest cell migration	8	0.572246	0.0436199	ENSG00000138623, ENSG00000185033, ENSG00000178568, ENSG00000164690, ENSG00000001617, ENSG00000110880, ENSG00000100644, ENSG00000204138	1230	45	16792	2.42703	1	0.661775	56.7558
GOTERM_BP_DIRECT	GO:0008015~blood circulation	8	0.572246	0.0436199	ENSG00000115415, ENSG00000128271, ENSG00000177000, ENSG00000173391, ENSG00000169031, ENSG00000169245, ENSG00000148926, ENSG00000148680	1230	45	16792	2.42703	1	0.661775	56.7558
GOTERM_BP_DIRECT	GO:0032870~cellular response to hormone stimulus	8	0.572246	0.0436199	ENSG00000125740, ENSG00000119630, ENSG00000177606, ENSG00000120833, ENSG00000132376, ENSG00000170345, ENSG00000120129, ENSG00000070669	1230	45	16792	2.42703	1	0.661775	56.7558
GOTERM_BP_DIRECT	GO:0006461~protein complex assembly	15	1.07296	0.043842	ENSG00000169891, ENSG00000020426, ENSG00000056558, ENSG00000026103, ENSG00000112290, ENSG00000117394, ENSG00000125398, ENSG00000103064, ENSG00000101017, ENSG00000141510, ENSG00000140464, ENSG00000134982, ENSG00000214063, ENSG00000159261, ENSG00000123472	1230	116	16792	1.76535	1	0.661682	56.9442
INTERPRO	IPR000198:Rho GTPase-activating protein domain	10	0.715308	0.0439792	ENSG00000165322, ENSG00000213390, ENSG00000186635, ENSG00000099331, ENSG00000186716, ENSG00000128805, ENSG00000047365, ENSG00000159314, ENSG00000180448, ENSG00000138640	1305	67	18559	2.12261	1	0.739249	53.5308
GOTERM_MF_DIRECT	GO:0008201~heparin binding	19	1.35908	0.0443425	ENSG00000113578, ENSG00000075388, ENSG00000112715, ENSG00000163898, ENSG00000130635, ENSG00000077782, ENSG00000064205, ENSG00000214274, ENSG00000104415, ENSG00000112761, ENSG00000119630, ENSG00000115414, ENSG00000124875, ENSG00000142192, ENSG00000185920, ENSG00000166833, ENSG00000070193, ENSG00000169245, ENSG00000113070	1234	160	16881	1.62449	1	0.571248	51.9472
INTERPRO	IPR001723:Steroid hormone receptor	8	0.572246	0.0444584	ENSG00000123358, ENSG00000131408, ENSG00000120798, ENSG00000112033, ENSG00000169083, ENSG00000069667, ENSG00000172819, ENSG00000113580	1305	47	18559	2.42067	1	0.737526	53.9262
GOTERM_BP_DIRECT	GO:0050714~positive regulation of protein secretion	7	0.500715	0.044682	ENSG00000115008, ENSG00000196535, ENSG00000128271, ENSG00000110723, ENSG00000214274, ENSG00000102362, ENSG00000151651	1230	36	16792	2.65456	1	0.66681	57.6496
GOTERM_BP_DIRECT	GO:0048536~spleen development	7	0.500715	0.044682	ENSG00000056586, ENSG00000168769, ENSG00000092020, ENSG00000026103, ENSG00000147883, ENSG00000077150, ENSG00000070193	1230	36	16792	2.65456	1	0.66681	57.6496
GOTERM_BP_DIRECT	GO:0009409~response to cold	7	0.500715	0.044682	ENSG00000130304, ENSG00000145287, ENSG00000170345, ENSG00000136244, ENSG00000169245, ENSG00000099622, ENSG00000148926	1230	36	16792	2.65456	1	0.66681	57.6496
INTERPRO	IPR001478:PDZ domain	18	1.28755	0.0449522	ENSG00000182541, ENSG00000072201, ENSG00000130396, ENSG00000105227, ENSG00000120913, ENSG00000131435, ENSG00000123159, ENSG00000150054, ENSG00000196535, ENSG00000082458, ENSG00000142675, ENSG00000105289, ENSG00000141527, ENSG00000119139, ENSG00000138835, ENSG00000075711, ENSG00000185567, ENSG00000186862	1305	155	18559	1.65152	1	0.735963	54.3302
GOTERM_MF_DIRECT	GO:0019955~cytokine binding	5	0.357654	0.0454173	ENSG00000049249, ENSG00000204531, ENSG00000182578, ENSG00000117228, ENSG00000164509	1234	19	16881	3.59997	1	0.574519	52.8131
GOTERM_BP_DIRECT	GO:0050829~defense response to Gram-negative bacterium	9	0.643777	0.0456064	ENSG00000142192, ENSG00000106366, ENSG00000165799, ENSG00000104518, ENSG00000123240, ENSG00000136244, ENSG00000148926, ENSG00000157873, ENSG00000166710	1230	55	16792	2.23397	1	0.672505	58.4133
UP_SEQ_FEATURE	domain:FERM	8	0.572246	0.0456179	ENSG00000152527, ENSG00000152767, ENSG00000079819, ENSG00000171877, ENSG00000068137, ENSG00000137710, ENSG00000139926, ENSG00000001631	1359	49	20063	2.4103	1	0.973798	57.6636
UP_SEQ_FEATURE	lipid moiety-binding region:S-palmitoyl cysteine	20	1.43062	0.0456495	ENSG00000170214, ENSG00000187867, ENSG00000087460, ENSG00000155265, ENSG00000188313, ENSG00000114353, ENSG00000075651, ENSG00000154639, ENSG00000125910, ENSG00000180739, ENSG00000164023, ENSG00000198121, ENSG00000143878, ENSG00000185499, ENSG00000154342, ENSG00000054277, ENSG00000148680, ENSG00000163235, ENSG00000182866, ENSG00000076641	1359	185	20063	1.59601	1	0.971804	57.6894
GOTERM_BP_DIRECT	GO:0045672~positive regulation of osteoclast differentiation	5	0.357654	0.0457055	ENSG00000087460, ENSG00000118260, ENSG00000232810, ENSG00000170345, ENSG00000120659	1230	19	16792	3.59264	1	0.671358	58.4944
GOTERM_MF_DIRECT	GO:0019871~sodium channel inhibitor activity	3	0.214592	0.0459503	ENSG00000049759, ENSG00000145349, ENSG00000069869	1234	5	16881	8.20794	1	0.573311	53.237
GOTERM_MF_DIRECT	GO:0038132~neuregulin binding	3	0.214592	0.0459503	ENSG00000138448, ENSG00000065361, ENSG00000091409	1234	5	16881	8.20794	1	0.573311	53.237
GOTERM_BP_DIRECT	GO:0018401~peptidyl-proline hydroxylation to 4-hydroxy-L-proline	3	0.214592	0.0461235	ENSG00000122884, ENSG00000129521, ENSG00000135766	1230	5	16792	8.19122	1	0.672816	58.8348
GOTERM_BP_DIRECT	GO:0031579~membrane raft organization	3	0.214592	0.0461235	ENSG00000141458, ENSG00000075711, ENSG00000179820	1230	5	16792	8.19122	1	0.672816	58.8348
GOTERM_BP_DIRECT	GO:0010894~negative regulation of steroid biosynthetic process	3	0.214592	0.0461235	ENSG00000125629, ENSG00000162552, ENSG00000125845	1230	5	16792	8.19122	1	0.672816	58.8348
GOTERM_BP_DIRECT	GO:0007406~negative regulation of neuroblast proliferation	3	0.214592	0.0461235	ENSG00000044115, ENSG00000213859, ENSG00000196712	1230	5	16792	8.19122	1	0.672816	58.8348
GOTERM_BP_DIRECT	GO:0071421~manganese ion transmembrane transport	3	0.214592	0.0461235	ENSG00000188372, ENSG00000110911, ENSG00000105726	1230	5	16792	8.19122	1	0.672816	58.8348
GOTERM_BP_DIRECT	GO:0010715~regulation of extracellular matrix disassembly	3	0.214592	0.0461235	ENSG00000134954, ENSG00000123384, ENSG00000162733	1230	5	16792	8.19122	1	0.672816	58.8348
GOTERM_BP_DIRECT	GO:1900113~negative regulation of histone H3-K9 trimethylation	3	0.214592	0.0461235	ENSG00000127663, ENSG00000099956, ENSG00000104872	1230	5	16792	8.19122	1	0.672816	58.8348
GOTERM_BP_DIRECT	GO:0043087~regulation of GTPase activity	10	0.715308	0.0462715	ENSG00000100241, ENSG00000112276, ENSG00000105808, ENSG00000113916, ENSG00000137710, ENSG00000155066, ENSG00000140575, ENSG00000180263, ENSG00000196712, ENSG00000196576	1230	65	16792	2.10031	1	0.672075	58.9546
BIOCARTA	h_pdgfPathway:PDGF Signaling Pathway	8	0.572246	0.0462973	ENSG00000115415, ENSG00000132155, ENSG00000177606, ENSG00000105851, ENSG00000126561, ENSG00000134853, ENSG00000170345, ENSG00000166501	200	28	1625	2.32143	0.999994	0.776675	46.0423
GOTERM_MF_DIRECT	GO:0032403~protein complex binding	23	1.64521	0.0467398	ENSG00000105402, ENSG00000126458, ENSG00000135338, ENSG00000163818, ENSG00000112290, ENSG00000154928, ENSG00000141480, ENSG00000173039, ENSG00000072310, ENSG00000102871, ENSG00000160948, ENSG00000003402, ENSG00000136754, ENSG00000185920, ENSG00000123384, ENSG00000079805, ENSG00000177000, ENSG00000177169, ENSG00000124762, ENSG00000140575, ENSG00000164171, ENSG00000113580, ENSG00000001631	1234	206	16881	1.52737	1	0.574186	53.8583
BIOCARTA	h_hifPathway:Hypoxia-Inducible Factor in the Cardiovascular System	6	0.429185	0.0471618	ENSG00000134333, ENSG00000177606, ENSG00000118260, ENSG00000112715, ENSG00000078401, ENSG00000100644	200	17	1625	2.86765	0.999995	0.742839	46.6754
BIOCARTA	h_cdmacPathway:Cadmium induces DNA synthesis and proliferation in macrophages	6	0.429185	0.0471618	ENSG00000132155, ENSG00000177606, ENSG00000232810, ENSG00000170345, ENSG00000166501, ENSG00000173039	200	17	1625	2.86765	0.999995	0.742839	46.6754
INTERPRO	IPR023801:Histone deacetylase domain	4	0.286123	0.0471836	ENSG00000163517, ENSG00000171720, ENSG00000068024, ENSG00000048052	1305	12	18559	4.74049	1	0.747884	56.1148
INTERPRO	IPR021184:Tumour necrosis factor, conserved site	4	0.286123	0.0471836	ENSG00000125726, ENSG00000232810, ENSG00000227507, ENSG00000121858	1305	12	18559	4.74049	1	0.747884	56.1148
INTERPRO	IPR015433:Phosphatidylinositol Kinase	4	0.286123	0.0471836	ENSG00000133056, ENSG00000078142, ENSG00000105851, ENSG00000171608	1305	12	18559	4.74049	1	0.747884	56.1148
SMART	SM00121:IB	5	0.357654	0.0474705	ENSG00000112761, ENSG00000104415, ENSG00000146674, ENSG00000064205, ENSG00000146678	790	18	10057	3.53622	1	0.546294	49.1278
INTERPRO	IPR000867:Insulin-like growth factor-binding protein, IGFBP	5	0.357654	0.0475869	ENSG00000112761, ENSG00000104415, ENSG00000146674, ENSG00000064205, ENSG00000146678	1305	20	18559	3.55536	1	0.745607	56.4302
GOTERM_CC_DIRECT	GO:0032154~cleavage furrow	8	0.572246	0.0479297	ENSG00000142731, ENSG00000008323, ENSG00000168385, ENSG00000166140, ENSG00000143878, ENSG00000137710, ENSG00000197321, ENSG00000110697	1303	47	18224	2.38063	1	0.516937	51.8742
UP_KEYWORDS	Microsome	15	1.07296	0.0479615	ENSG00000197838, ENSG00000095596, ENSG00000111335, ENSG00000133056, ENSG00000140505, ENSG00000104549, ENSG00000103415, ENSG00000095303, ENSG00000073756, ENSG00000196620, ENSG00000197408, ENSG00000068366, ENSG00000103089, ENSG00000089127, ENSG00000171234	1370	129	20581	1.74682	1	0.263753	50.3262
KEGG_PATHWAY	hsa05143:African trypanosomiasis	7	0.500715	0.048168	ENSG00000090339, ENSG00000232810, ENSG00000172936, ENSG00000112769, ENSG00000026103, ENSG00000166501, ENSG00000136244	563	33	6879	2.5918	0.999998	0.190228	47.6489
GOTERM_CC_DIRECT	GO:0005902~microvillus	9	0.643777	0.0485391	ENSG00000008323, ENSG00000099992, ENSG00000068001, ENSG00000197879, ENSG00000125255, ENSG00000137710, ENSG00000155066, ENSG00000120156, ENSG00000196586	1303	57	18224	2.20835	1	0.513414	52.3308
GOTERM_BP_DIRECT	GO:0016311~dephosphorylation	12	0.858369	0.0486556	ENSG00000138814, ENSG00000109452, ENSG00000162813, ENSG00000114268, ENSG00000138166, ENSG00000125458, ENSG00000132376, ENSG00000122643, ENSG00000137074, ENSG00000170525, ENSG00000108861, ENSG00000134324	1230	86	16792	1.90493	1	0.688918	60.8409
UP_SEQ_FEATURE	region of interest:Ligand-binding	6	0.429185	0.0489062	ENSG00000123358, ENSG00000131408, ENSG00000112033, ENSG00000169083, ENSG00000069667, ENSG00000172819	1359	30	20063	2.95261	1	0.976517	60.2698
INTERPRO	IPR000536:Nuclear hormone receptor, ligand-binding, core	8	0.572246	0.0490241	ENSG00000123358, ENSG00000131408, ENSG00000120798, ENSG00000112033, ENSG00000169083, ENSG00000069667, ENSG00000172819, ENSG00000113580	1305	48	18559	2.37024	1	0.750976	57.537
GOTERM_CC_DIRECT	GO:0031224~intrinsic component of membrane	4	0.286123	0.049203	ENSG00000092295, ENSG00000087460, ENSG00000104765, ENSG00000100342	1303	12	18224	4.66206	1	0.510424	52.8237
SMART	SM00027:EH	4	0.286123	0.0493204	ENSG00000169891, ENSG00000110047, ENSG00000205726, ENSG00000127527	790	11	10057	4.62923	1	0.54571	50.4837
KEGG_PATHWAY	hsa04512:ECM-receptor interaction	13	0.9299	0.0494193	ENSG00000136457, ENSG00000138448, ENSG00000130635, ENSG00000105855, ENSG00000053747, ENSG00000108821, ENSG00000115414, ENSG00000124145, ENSG00000112769, ENSG00000161638, ENSG00000091409, ENSG00000164171, ENSG00000169031	563	87	6879	1.82575	0.999999	0.191995	48.544
KEGG_PATHWAY	hsa04140:Regulation of autophagy	15	1.07296	0.0496074	ENSG00000172007, ENSG00000152223, ENSG00000078142, ENSG00000132256, ENSG00000181652, ENSG00000123240, ENSG00000116209, ENSG00000145782, ENSG00000163565, ENSG00000118804, ENSG00000102710, ENSG00000139112, ENSG00000137942, ENSG00000177169, ENSG00000169228	1370	130	20581	1.73338	1	0.27328	52.2557
GOTERM_MF_DIRECT	GO:0003950~NAD+ ADP-ribosyltransferase activity	6	0.429185	0.0496743	ENSG00000178685, ENSG00000105939, ENSG00000163659, ENSG00000129484, ENSG00000138496, ENSG00000173193	1234	28	16881	2.93141	1	0.591548	56.1008
GOTERM_MF_DIRECT	GO:0035035~histone acetyltransferase binding	6	0.429185	0.0496743	ENSG00000141376, ENSG00000134954, ENSG00000118260, ENSG00000141510, ENSG00000068305, ENSG00000100644	1234	28	16881	2.93141	1	0.591548	56.1008
GOTERM_MF_DIRECT	GO:0003705~transcription factor activity, RNA polymerase II distal enhancer sequence-specific binding	10	0.715308	0.0497193	ENSG00000019549, ENSG00000177606, ENSG00000118260, ENSG00000206538, ENSG00000068305, ENSG00000125398, ENSG00000134107, ENSG00000100644, ENSG00000173039, ENSG00000136352	1234	66	16881	2.07271	1	0.586552	56.1343
GOTERM_BP_DIRECT	GO:0030324~lung development	11	0.786838	0.049724	ENSG00000113971, ENSG00000172893, ENSG00000072310, ENSG00000070404, ENSG00000113578, ENSG00000140505, ENSG00000112715, ENSG00000164690, ENSG00000070495, ENSG00000136352, ENSG00000134323	1230	76	16792	1.97595	1	0.695094	61.6593
GOTERM_MF_DIRECT	GO:0001786~phosphatidylserine binding	7	0.500715	0.0497501	ENSG00000109971, ENSG00000183087, ENSG00000140545, ENSG00000091039, ENSG00000104518, ENSG00000187091, ENSG00000214078	1234	37	16881	2.58809	1	0.581534	56.1573
GOTERM_BP_DIRECT	GO:2000145~regulation of cell motility	6	0.429185	0.0500379	ENSG00000143322, ENSG00000132155, ENSG00000178568, ENSG00000065361, ENSG00000167657, ENSG00000113070	1230	28	16792	2.92544	1	0.695541	61.8967
GOTERM_BP_DIRECT	GO:0032007~negative regulation of TOR signaling	6	0.429185	0.0500379	ENSG00000168209, ENSG00000133794, ENSG00000159459, ENSG00000103197, ENSG00000114388, ENSG00000100644	1230	28	16792	2.92544	1	0.695541	61.8967
GOTERM_BP_DIRECT	GO:0090503~RNA phosphodiester bond hydrolysis, exonucleolytic	6	0.429185	0.0500379	ENSG00000135473, ENSG00000151014, ENSG00000172795, ENSG00000172183, ENSG00000076043, ENSG00000155508	1230	28	16792	2.92544	1	0.695541	61.8967
GOTERM_BP_DIRECT	GO:0042130~negative regulation of T cell proliferation	7	0.500715	0.0501609	ENSG00000124145, ENSG00000136536, ENSG00000197329, ENSG00000177425, ENSG00000164690, ENSG00000075711, ENSG00000002822	1230	37	16792	2.58282	1	0.694572	61.9893
PIR_SUPERFAMILY	PIRSF000615:tyrosine-protein kinase, CSF-1/PDGF receptor type	3	0.214592	0.0502245	ENSG00000113721, ENSG00000182578, ENSG00000134853	131	5	1692	7.74962	0.997041	0.945602	44.294
UP_KEYWORDS	Charcot-Marie-Tooth disease	8	0.572246	0.0507408	ENSG00000105227, ENSG00000100241, ENSG00000122877, ENSG00000079805, ENSG00000203485, ENSG00000169247, ENSG00000104419, ENSG00000189067	1370	51	20581	2.35649	1	0.270843	52.3512
UP_KEYWORDS	Exonuclease	8	0.572246	0.0507408	ENSG00000135473, ENSG00000151014, ENSG00000196678, ENSG00000187609, ENSG00000172183, ENSG00000076043, ENSG00000155508, ENSG00000081177	1370	51	20581	2.35649	1	0.270843	52.3512
UP_KEYWORDS	Nitration	8	0.572246	0.0507408	ENSG00000138814, ENSG00000111669, ENSG00000188191, ENSG00000197912, ENSG00000157881, ENSG00000166165, ENSG00000167552, ENSG00000110090	1370	51	20581	2.35649	1	0.270843	52.3512
GOTERM_MF_DIRECT	GO:0019904~protein domain specific binding	23	1.64521	0.0510248	ENSG00000124813, ENSG00000184634, ENSG00000091592, ENSG00000126001, ENSG00000169057, ENSG00000185950, ENSG00000067066, ENSG00000137710, ENSG00000150764, ENSG00000167552, ENSG00000198959, ENSG00000151849, ENSG00000150054, ENSG00000106089, ENSG00000154342, ENSG00000134107, ENSG00000141480, ENSG00000148180, ENSG00000011422, ENSG00000119139, ENSG00000198753, ENSG00000140575, ENSG00000069869	1234	208	16881	1.51268	1	0.585832	57.098
UP_KEYWORDS	GTP-binding	32	2.28898	0.0510841	ENSG00000154451, ENSG00000168385, ENSG00000167964, ENSG00000162645, ENSG00000054392, ENSG00000164949, ENSG00000167552, ENSG00000167550, ENSG00000164978, ENSG00000137285, ENSG00000168256, ENSG00000157601, ENSG00000169228, ENSG00000183486, ENSG00000172007, ENSG00000087460, ENSG00000166592, ENSG00000126458, ENSG00000114353, ENSG00000166128, ENSG00000186522, ENSG00000179674, ENSG00000143878, ENSG0000…	1370	343	20581	1.40153	1	0.26943	52.5959
GOTERM_MF_DIRECT	GO:0000975~regulatory region DNA binding	4	0.286123	0.0519978	ENSG00000213928, ENSG00000185507, ENSG00000117595, ENSG00000137265	1234	12	16881	4.55997	1	0.587808	57.8032
GOTERM_MF_DIRECT	GO:0043522~leucine zipper domain binding	4	0.286123	0.0519978	ENSG00000175197, ENSG00000177425, ENSG00000167657, ENSG00000082805	1234	12	16881	4.55997	1	0.587808	57.8032
GOTERM_MF_DIRECT	GO:0032041~NAD-dependent histone deacetylase activity (H3-K14 specific)	4	0.286123	0.0519978	ENSG00000163517, ENSG00000171720, ENSG00000068024, ENSG00000048052	1234	12	16881	4.55997	1	0.587808	57.8032
GOTERM_MF_DIRECT	GO:0031994~insulin-like growth factor I binding	4	0.286123	0.0519978	ENSG00000138448, ENSG00000146674, ENSG00000091409, ENSG00000146678	1234	12	16881	4.55997	1	0.587808	57.8032
GOTERM_BP_DIRECT	GO:0043616~keratinocyte proliferation	4	0.286123	0.0522627	ENSG00000185920, ENSG00000112033, ENSG00000117595, ENSG00000070193	1230	12	16792	4.55068	1	0.707917	63.5395
GOTERM_BP_DIRECT	GO:0050710~negative regulation of cytokine secretion	4	0.286123	0.0522627	ENSG00000171522, ENSG00000124508, ENSG00000102760, ENSG00000136244	1230	12	16792	4.55068	1	0.707917	63.5395
GOTERM_BP_DIRECT	GO:0031669~cellular response to nutrient levels	4	0.286123	0.0522627	ENSG00000090339, ENSG00000148346, ENSG00000136244, ENSG00000177169	1230	12	16792	4.55068	1	0.707917	63.5395
GOTERM_BP_DIRECT	GO:0001759~organ induction	4	0.286123	0.0522627	ENSG00000113578, ENSG00000077782, ENSG00000070193, ENSG00000164056	1230	12	16792	4.55068	1	0.707917	63.5395
GOTERM_BP_DIRECT	GO:0031581~hemidesmosome assembly	4	0.286123	0.0522627	ENSG00000151914, ENSG00000178209, ENSG00000091409, ENSG00000053747	1230	12	16792	4.55068	1	0.707917	63.5395
GOTERM_BP_DIRECT	GO:0045779~negative regulation of bone resorption	4	0.286123	0.0522627	ENSG00000168918, ENSG00000154127, ENSG00000136244, ENSG00000118503	1230	12	16792	4.55068	1	0.707917	63.5395
GOTERM_BP_DIRECT	GO:0003376~sphingosine-1-phosphate signaling pathway	4	0.286123	0.0522627	ENSG00000125910, ENSG00000183018, ENSG00000180739, ENSG00000169682	1230	12	16792	4.55068	1	0.707917	63.5395
BIOCARTA	h_gleevecPathway:Inhibition of Cellular Proliferation by Gleevec	7	0.500715	0.0526793	ENSG00000115415, ENSG00000132155, ENSG00000177606, ENSG00000105851, ENSG00000126561, ENSG00000186716, ENSG00000170345	200	23	1625	2.47283	0.999999	0.745684	50.5575
BIOCARTA	h_nfkbPathway:NF-kB Signaling Pathway	7	0.500715	0.0526793	ENSG00000115008, ENSG00000102871, ENSG00000232810, ENSG00000172936, ENSG00000135341, ENSG00000118503, ENSG00000173039	200	23	1625	2.47283	0.999999	0.745684	50.5575
GOTERM_MF_DIRECT	GO:0005089~Rho guanyl-nucleotide exchange factor activity	11	0.786838	0.0529684	ENSG00000178038, ENSG00000152767, ENSG00000008323, ENSG00000237441, ENSG00000177106, ENSG00000154358, ENSG00000107554, ENSG00000186716, ENSG00000205726, ENSG00000131037, ENSG00000180263	1234	77	16881	1.95427	1	0.589711	58.4959
UP_SEQ_FEATURE	domain:IPT/TIG 3	4	0.286123	0.0530861	ENSG00000105976, ENSG00000164078, ENSG00000198753, ENSG00000196576	1359	13	20063	4.54248	1	0.981673	63.3641
UP_SEQ_FEATURE	domain:IPT/TIG 2	4	0.286123	0.0530861	ENSG00000105976, ENSG00000164078, ENSG00000198753, ENSG00000196576	1359	13	20063	4.54248	1	0.981673	63.3641
INTERPRO	IPR000571:Zinc finger, CCCH-type	9	0.643777	0.0531612	ENSG00000185650, ENSG00000056586, ENSG00000122299, ENSG00000105939, ENSG00000163659, ENSG00000198265, ENSG00000160917, ENSG00000149289, ENSG00000139793	1305	59	18559	2.16937	1	0.774305	60.5774
KEGG_PATHWAY	hsa05215:Prostate cancer	13	0.9299	0.0531803	ENSG00000163235, ENSG00000132155, ENSG00000100311, ENSG00000118260, ENSG00000141510, ENSG00000113721, ENSG00000169083, ENSG00000105851, ENSG00000077782, ENSG00000134853, ENSG00000171608, ENSG00000124762, ENSG00000173039	563	88	6879	1.805	0.999999	0.202498	51.15
UP_SEQ_FEATURE	domain:SAM	11	0.786838	0.0532091	ENSG00000102780, ENSG00000205413, ENSG00000142675, ENSG00000186635, ENSG00000177409, ENSG00000047365, ENSG00000154928, ENSG00000077044, ENSG00000142627, ENSG00000078900, ENSG00000103429	1359	83	20063	1.95655	1	0.980363	63.4516
KEGG_PATHWAY	hsa04360:Axon guidance	17	1.21602	0.0533132	ENSG00000182541, ENSG00000169242, ENSG00000185033, ENSG00000105976, ENSG00000114353, ENSG00000142627, ENSG00000154928, ENSG00000196576, ENSG00000138623, ENSG00000138814, ENSG00000173210, ENSG00000138835, ENSG00000001617, ENSG00000198753, ENSG00000198910, ENSG00000172602, ENSG00000143590	563	127	6879	1.63554	1	0.200175	51.2398
GOTERM_BP_DIRECT	GO:0009267~cellular response to starvation	8	0.572246	0.0533585	ENSG00000109971, ENSG00000183087, ENSG00000072310, ENSG00000133056, ENSG00000165861, ENSG00000162552, ENSG00000198911, ENSG00000134245	1230	47	16792	2.32375	1	0.713723	64.3238
GOTERM_BP_DIRECT	GO:0001843~neural tube closure	11	0.786838	0.0535669	ENSG00000184634, ENSG00000124145, ENSG00000185920, ENSG00000048342, ENSG00000103197, ENSG00000117713, ENSG00000172819, ENSG00000142867, ENSG00000196576, ENSG00000148926, ENSG00000204138	1230	77	16792	1.95029	1	0.713326	64.4711
GOTERM_MF_DIRECT	GO:0001158~enhancer sequence-specific DNA binding	5	0.357654	0.0536019	ENSG00000204531, ENSG00000186918, ENSG00000102145, ENSG00000125398, ENSG00000179348	1234	20	16881	3.41998	1	0.589205	58.9423
GOTERM_BP_DIRECT	GO:0042326~negative regulation of phosphorylation	5	0.357654	0.0539359	ENSG00000147889, ENSG00000129355, ENSG00000147883, ENSG00000122641, ENSG00000124762	1230	20	16792	3.41301	1	0.714032	64.7306
GOTERM_BP_DIRECT	GO:0014911~positive regulation of smooth muscle cell migration	5	0.357654	0.0539359	ENSG00000100311, ENSG00000113721, ENSG00000068024, ENSG00000145349, ENSG00000164171	1230	20	16792	3.41301	1	0.714032	64.7306
GOTERM_BP_DIRECT	GO:0006952~defense response	10	0.715308	0.0544485	ENSG00000008517, ENSG00000183486, ENSG00000107745, ENSG00000145901, ENSG00000164509, ENSG00000164078, ENSG00000157601, ENSG00000122641, ENSG00000168394, ENSG00000162711	1230	67	16792	2.03762	1	0.7157	65.0881
GOTERM_BP_DIRECT	GO:0050796~regulation of insulin secretion	10	0.715308	0.0544485	ENSG00000087460, ENSG00000170745, ENSG00000133794, ENSG00000232810, ENSG00000010310, ENSG00000135100, ENSG00000117394, ENSG00000106089, ENSG00000106633, ENSG00000110090	1230	67	16792	2.03762	1	0.7157	65.0881
UP_KEYWORDS	Cytoplasmic vesicle	43	3.07582	0.055508	ENSG00000179335, ENSG00000137145, ENSG00000078142, ENSG00000035664, ENSG00000113721, ENSG00000077782, ENSG00000214274, ENSG00000167964, ENSG00000196586, ENSG00000170412, ENSG00000147010, ENSG00000145911, ENSG00000113282, ENSG00000117335, ENSG00000134970, ENSG00000167191, ENSG00000137942, ENSG00000136710, ENSG00000157191, ENSG00000197879, ENSG00000198911, ENSG00000138674, ENSG00000154978, ENSG0000…	1370	490	20581	1.31831	1	0.286465	55.6468
GOTERM_BP_DIRECT	GO:0090263~positive regulation of canonical Wnt signaling pathway	15	1.07296	0.0555678	ENSG00000162552, ENSG00000163636, ENSG00000150764, ENSG00000154342, ENSG00000108821, ENSG00000134245, ENSG00000069329, ENSG00000133794, ENSG00000167191, ENSG00000106588, ENSG00000167657, ENSG00000070193, ENSG00000150991, ENSG00000168646, ENSG00000213923	1230	120	16792	1.7065	1	0.721373	65.8567
SMART	SM00005:DEATH	6	0.429185	0.055913	ENSG00000064300, ENSG00000102871, ENSG00000172936, ENSG00000026103, ENSG00000077150, ENSG00000177595	790	27	10057	2.82897	1	0.578129	55.0479
KEGG_PATHWAY	hsa04144:Endocytosis	28	2.00286	0.0561903	ENSG00000109971, ENSG00000075651, ENSG00000155256, ENSG00000167987, ENSG00000147010, ENSG00000110047, ENSG00000124313, ENSG00000167103, ENSG00000204525, ENSG00000122958, ENSG00000042753, ENSG00000140464, ENSG00000047365, ENSG00000140600, ENSG00000099290, ENSG00000134853, ENSG00000161203, ENSG00000136051, ENSG00000141480, ENSG00000176428, ENSG00000160948, ENSG00000069329, ENSG00000049759, ENSG0000…	563	241	6879	1.41957	1	0.207212	53.1472
GOTERM_MF_DIRECT	GO:0004712~protein serine/threonine/tyrosine kinase activity	6	0.429185	0.0565571	ENSG00000179335, ENSG00000013441, ENSG00000117676, ENSG00000113240, ENSG00000070759, ENSG00000118515	1234	29	16881	2.83032	1	0.60451	60.9656
GOTERM_MF_DIRECT	GO:0019888~protein phosphatase regulator activity	6	0.429185	0.0565571	ENSG00000173281, ENSG00000087074, ENSG00000119938, ENSG00000119383, ENSG00000128989, ENSG00000115685	1234	29	16881	2.83032	1	0.60451	60.9656
UP_SEQ_FEATURE	domain:EH 1	3	0.214592	0.0572039	ENSG00000169891, ENSG00000205726, ENSG00000127527	1359	6	20063	7.38153	1	0.98428	66.1885
UP_SEQ_FEATURE	domain:EH 2	3	0.214592	0.0572039	ENSG00000169891, ENSG00000205726, ENSG00000127527	1359	6	20063	7.38153	1	0.98428	66.1885
UP_KEYWORDS	DNA-binding	155	11.0873	0.0572678	ENSG00000125740, ENSG00000144747, ENSG00000185022, ENSG00000161642, ENSG00000188313, ENSG00000185480, ENSG00000108312, ENSG00000197008, ENSG00000069667, ENSG00000053254, ENSG00000204410, ENSG00000141002, ENSG00000188994, ENSG00000173039, ENSG00000115415, ENSG00000134317, ENSG00000170581, ENSG00000124788, ENSG00000140464, ENSG00000175197, ENSG00000159592, ENSG00000184939, ENSG00000198911, ENSG0000…	1370	2050	20581	1.13586	1	0.291166	56.8089
GOTERM_BP_DIRECT	GO:0006469~negative regulation of protein kinase activity	13	0.9299	0.057404	ENSG00000136457, ENSG00000196712, ENSG00000147889, ENSG00000184557, ENSG00000131370, ENSG00000154127, ENSG00000120833, ENSG00000132376, ENSG00000103197, ENSG00000128271, ENSG00000079385, ENSG00000136244, ENSG00000018408	1230	99	16792	1.79269	1	0.731465	67.0831
GOTERM_BP_DIRECT	GO:0007229~integrin-mediated signaling pathway	13	0.9299	0.057404	ENSG00000138623, ENSG00000111859, ENSG00000138448, ENSG00000079385, ENSG00000151914, ENSG00000161638, ENSG00000000938, ENSG00000105855, ENSG00000142856, ENSG00000091409, ENSG00000050820, ENSG00000164171, ENSG00000151651	1230	99	16792	1.79269	1	0.731465	67.0831
GOTERM_CC_DIRECT	GO:0048471~perinuclear region of cytoplasm	56	4.00572	0.0574103	ENSG00000151014, ENSG00000154310, ENSG00000111335, ENSG00000138095, ENSG00000075651, ENSG00000204628, ENSG00000183853, ENSG00000163235, ENSG00000113282, ENSG00000115415, ENSG00000110047, ENSG00000118804, ENSG00000185920, ENSG00000157601, ENSG00000122641, ENSG00000181856, ENSG00000068001, ENSG00000141458, ENSG00000145349, ENSG00000203485, ENSG00000162654, ENSG00000198417, ENSG00000146232, ENSG0000…	1303	621	18224	1.26123	1	0.559014	58.537
GOTERM_BP_DIRECT	GO:0006909~phagocytosis	8	0.572246	0.0586985	ENSG00000183087, ENSG00000153208, ENSG00000105376, ENSG00000128271, ENSG00000079805, ENSG00000064687, ENSG00000179348, ENSG00000110880	1230	48	16792	2.27534	1	0.737799	67.9225
UP_KEYWORDS	Steroid metabolism	11	0.786838	0.0589938	ENSG00000172893, ENSG00000072310, ENSG00000140505, ENSG00000125629, ENSG00000141458, ENSG00000087076, ENSG00000100342, ENSG00000138135, ENSG00000198911, ENSG00000109929, ENSG00000171234	1370	86	20581	1.9215	1	0.295588	57.9211
INTERPRO	IPR014352:FERM/acyl-CoA-binding protein, 3-helical bundle	8	0.572246	0.0590182	ENSG00000152527, ENSG00000152767, ENSG00000079819, ENSG00000171877, ENSG00000137710, ENSG00000139926, ENSG00000181513, ENSG00000001631	1305	50	18559	2.27543	1	0.804781	64.5329
GOTERM_CC_DIRECT	GO:0070062~extracellular exosome	222	15.8798	0.0590291	ENSG00000171124, ENSG00000154310, ENSG00000188313, ENSG00000130635, ENSG00000187720, ENSG00000167987, ENSG00000166828, ENSG00000204525, ENSG00000115414, ENSG00000122958, ENSG00000143409, ENSG00000116260, ENSG00000089157, ENSG00000167460, ENSG00000126458, ENSG00000106366, ENSG00000141458, ENSG00000146674, ENSG00000163328, ENSG00000000938, ENSG00000168140, ENSG00000115685, ENSG00000109107, ENSG0000…	1303	2811	18224	1.10457	1	0.561597	59.5847
GOTERM_BP_DIRECT	GO:0051592~response to calcium ion	9	0.643777	0.0593868	ENSG00000138814, ENSG00000020426, ENSG00000144935, ENSG00000010310, ENSG00000138674, ENSG00000136244, ENSG00000069869, ENSG00000120129, ENSG00000180902	1230	58	16792	2.11842	1	0.740273	68.3605
UP_KEYWORDS	Secreted	149	10.6581	0.0594968	ENSG00000115008, ENSG00000115009, ENSG00000105976, ENSG00000148346, ENSG00000130635, ENSG00000187720, ENSG00000162552, ENSG00000090554, ENSG00000204525, ENSG00000115414, ENSG00000136695, ENSG00000116260, ENSG00000005001, ENSG00000167772, ENSG00000181143, ENSG00000196337, ENSG00000163701, ENSG00000122641, ENSG00000115602, ENSG00000124116, ENSG00000125845, ENSG00000106366, ENSG00000163898, ENSG0000…	1370	1965	20581	1.13912	1	0.294684	58.2401
GOTERM_CC_DIRECT	GO:0005923~bicellular tight junction	14	1.00143	0.0596121	ENSG00000154639, ENSG00000107201, ENSG00000118900, ENSG00000150054, ENSG00000082458, ENSG00000124429, ENSG00000105289, ENSG00000114019, ENSG00000112276, ENSG00000134982, ENSG00000119139, ENSG00000179776, ENSG00000075711, ENSG00000159261	1303	113	18224	1.7328	1	0.557654	59.956
UP_SEQ_FEATURE	region of interest:Catalytic	8	0.572246	0.0597922	ENSG00000107159, ENSG00000138814, ENSG00000075651, ENSG00000083168, ENSG00000132376, ENSG00000072778, ENSG00000159399, ENSG00000073417	1359	52	20063	2.27124	1	0.985943	67.857
INTERPRO	IPR006053:Tumour necrosis factor alpha/beta/c	3	0.214592	0.0612059	ENSG00000181634, ENSG00000232810, ENSG00000227507	1305	6	18559	7.11073	1	0.812113	65.9121
INTERPRO	IPR000375:Dynamin central domain	3	0.214592	0.0612059	ENSG00000183486, ENSG00000079805, ENSG00000157601	1305	6	18559	7.11073	1	0.812113	65.9121
INTERPRO	IPR012346:p53/RUNT-type transcription factor, DNA-binding domain	3	0.214592	0.0612059	ENSG00000124813, ENSG00000141510, ENSG00000078900	1305	6	18559	7.11073	1	0.812113	65.9121
INTERPRO	IPR019762:Dynamin, GTPase region, conserved site	3	0.214592	0.0612059	ENSG00000183486, ENSG00000079805, ENSG00000157601	1305	6	18559	7.11073	1	0.812113	65.9121
KEGG_PATHWAY	hsa05140:Leishmaniasis	11	0.786838	0.0614955	ENSG00000115008, ENSG00000115415, ENSG00000177606, ENSG00000116701, ENSG00000073756, ENSG00000232810, ENSG00000158517, ENSG00000172936, ENSG00000135341, ENSG00000170345, ENSG00000173039	563	71	6879	1.893	1	0.222	56.4848
UP_SEQ_FEATURE	domain:JmjC	6	0.429185	0.061919	ENSG00000161999, ENSG00000127663, ENSG00000115548, ENSG00000070495, ENSG00000006459, ENSG00000171988	1359	32	20063	2.76807	1	0.986956	69.1695
GOTERM_BP_DIRECT	GO:0030199~collagen fibril organization	7	0.500715	0.0623021	ENSG00000134013, ENSG00000182718, ENSG00000130635, ENSG00000122884, ENSG00000162733, ENSG00000196712, ENSG00000108821	1230	39	16792	2.45036	1	0.755735	70.1538
GOTERM_BP_DIRECT	GO:0000079~regulation of cyclin-dependent protein serine/threonine kinase activity	7	0.500715	0.0623021	ENSG00000020426, ENSG00000129355, ENSG00000138646, ENSG00000197299, ENSG00000147883, ENSG00000124762, ENSG00000090061	1230	39	16792	2.45036	1	0.755735	70.1538
GOTERM_BP_DIRECT	GO:0030890~positive regulation of B cell proliferation	7	0.500715	0.0623021	ENSG00000101017, ENSG00000197329, ENSG00000185950, ENSG00000196839, ENSG00000113916, ENSG00000124762, ENSG00000154342	1230	39	16792	2.45036	1	0.755735	70.1538
GOTERM_CC_DIRECT	GO:0005887~integral component of plasma membrane	117	8.3691	0.0624547	ENSG00000188313, ENSG00000138448, ENSG00000105976, ENSG00000135643, ENSG00000177455, ENSG00000126777, ENSG00000054277, ENSG00000166828, ENSG00000148680, ENSG00000171522, ENSG00000204525, ENSG00000118804, ENSG00000163702, ENSG00000163701, ENSG00000076641, ENSG00000011105, ENSG00000110852, ENSG00000141458, ENSG00000120156, ENSG00000185499, ENSG00000075461, ENSG00000164136, ENSG00000011422, ENSG0000…	1303	1415	18224	1.15645	1	0.567587	61.7211
GOTERM_MF_DIRECT	GO:0051213~dioxygenase activity	5	0.357654	0.062529	ENSG00000127663, ENSG00000095303, ENSG00000115548, ENSG00000171988, ENSG00000111325	1234	21	16881	3.25712	1	0.637695	64.7721
INTERPRO	IPR011511:Variant SH3	9	0.643777	0.0625481	ENSG00000214193, ENSG00000105289, ENSG00000107554, ENSG00000119139, ENSG00000075711, ENSG00000205726, ENSG00000150054, ENSG00000140600, ENSG00000050820	1305	61	18559	2.09825	1	0.814686	66.733
GOTERM_BP_DIRECT	GO:0051894~positive regulation of focal adhesion assembly	5	0.357654	0.0629115	ENSG00000124145, ENSG00000112715, ENSG00000162552, ENSG00000120156, ENSG00000140575	1230	21	16792	3.25048	1	0.757503	70.5162
GOTERM_CC_DIRECT	GO:0031265~CD95 death-inducing signaling complex	3	0.214592	0.0630776	ENSG00000003402, ENSG00000003400, ENSG00000026103	1303	6	18224	6.99309	1	0.563983	62.098
KEGG_PATHWAY	hsa05210:Colorectal cancer	10	0.715308	0.0631222	ENSG00000109339, ENSG00000132155, ENSG00000177606, ENSG00000141510, ENSG00000134982, ENSG00000105851, ENSG00000171608, ENSG00000170345, ENSG00000168646, ENSG00000160271	563	62	6879	1.97072	1	0.224384	57.4633
BIOCARTA	h_nthiPathway:NFkB activation by Nontypeable Hemophilus influenzae	7	0.500715	0.0633466	ENSG00000232810, ENSG00000172936, ENSG00000135341, ENSG00000113580, ENSG00000169429, ENSG00000120129, ENSG00000173039	200	24	1625	2.36979	1	0.778019	57.3332
GOTERM_CC_DIRECT	GO:0005912~adherens junction	8	0.572246	0.0634432	ENSG00000044115, ENSG00000154639, ENSG00000134982, ENSG00000028203, ENSG00000079385, ENSG00000179776, ENSG00000150054, ENSG00000172602	1303	50	18224	2.23779	1	0.558983	62.3176
GOTERM_BP_DIRECT	GO:0007224~smoothened signaling pathway	10	0.715308	0.0635109	ENSG00000105701, ENSG00000164675, ENSG00000185920, ENSG00000048342, ENSG00000168385, ENSG00000160226, ENSG00000164690, ENSG00000116747, ENSG00000151849, ENSG00000054392	1230	69	16792	1.97856	1	0.759188	70.8687
GOTERM_MF_DIRECT	GO:0051059~NF-kappaB binding	6	0.429185	0.0639594	ENSG00000147889, ENSG00000112033, ENSG00000171720, ENSG00000214078, ENSG00000142867, ENSG00000173039	1234	30	16881	2.73598	1	0.641484	65.6306
BIOCARTA	h_il10Pathway:IL-10 Anti-inflammatory Signaling Pathway	5	0.357654	0.0640036	ENSG00000115008, ENSG00000115415, ENSG00000232810, ENSG00000126561, ENSG00000136244	200	13	1625	3.125	1	0.75205	57.7211
BIOCARTA	h_cblPathway:CBL mediated ligand-induced downregulation of EGF receptors	5	0.357654	0.0640036	ENSG00000147010, ENSG00000105976, ENSG00000182578, ENSG00000134853, ENSG00000166501	200	13	1625	3.125	1	0.75205	57.7211
GOTERM_MF_DIRECT	GO:0016407~acetyltransferase activity	4	0.286123	0.0640355	ENSG00000156006, ENSG00000083168, ENSG00000172766, ENSG00000172977	1234	13	16881	4.2092	1	0.63719	65.6758
GOTERM_MF_DIRECT	GO:0017017~MAP kinase tyrosine/serine/threonine phosphatase activity	4	0.286123	0.0640355	ENSG00000138166, ENSG00000130829, ENSG00000139318, ENSG00000120129	1234	13	16881	4.2092	1	0.63719	65.6758
GOTERM_MF_DIRECT	GO:0005041~low-density lipoprotein receptor activity	4	0.286123	0.0640355	ENSG00000081479, ENSG00000123384, ENSG00000147650, ENSG00000173391	1234	13	16881	4.2092	1	0.63719	65.6758
GOTERM_BP_DIRECT	GO:0006366~transcription from RNA polymerase II promoter	48	3.43348	0.0642128	ENSG00000125740, ENSG00000144747, ENSG00000185022, ENSG00000151014, ENSG00000137709, ENSG00000188313, ENSG00000118260, ENSG00000140682, ENSG00000170345, ENSG00000135100, ENSG00000163435, ENSG00000188994, ENSG00000196646, ENSG00000102804, ENSG00000173039, ENSG00000134317, ENSG00000177606, ENSG00000010818, ENSG00000134954, ENSG00000144655, ENSG00000102145, ENSG00000213928, ENSG00000068305, ENSG0000…	1230	513	16792	1.27738	1	0.761412	71.2764
UP_SEQ_FEATURE	region of interest:Modulating	4	0.286123	0.0642681	ENSG00000169083, ENSG00000069667, ENSG00000172819, ENSG00000113580	1359	14	20063	4.21802	1	0.988057	70.5601
GOTERM_BP_DIRECT	GO:0051926~negative regulation of calcium ion transport	4	0.286123	0.0643548	ENSG00000090339, ENSG00000073756, ENSG00000132376, ENSG00000159167	1230	13	16792	4.20063	1	0.760536	71.3582
GOTERM_BP_DIRECT	GO:0045598~regulation of fat cell differentiation	4	0.286123	0.0643548	ENSG00000137413, ENSG00000137343, ENSG00000112033, ENSG00000171462	1230	13	16792	4.20063	1	0.760536	71.3582
GOTERM_BP_DIRECT	GO:0048872~homeostasis of number of cells	4	0.286123	0.0643548	ENSG00000130396, ENSG00000101265, ENSG00000183813, ENSG00000168685	1230	13	16792	4.20063	1	0.760536	71.3582
GOTERM_BP_DIRECT	GO:0035810~positive regulation of urine volume	4	0.286123	0.0643548	ENSG00000068001, ENSG00000128271, ENSG00000132376, ENSG00000078401	1230	13	16792	4.20063	1	0.760536	71.3582
GOTERM_BP_DIRECT	GO:0071850~mitotic cell cycle arrest	4	0.286123	0.0643548	ENSG00000079335, ENSG00000102760, ENSG00000124762, ENSG00000120129	1230	13	16792	4.20063	1	0.760536	71.3582
GOTERM_BP_DIRECT	GO:0035914~skeletal muscle cell differentiation	8	0.572246	0.064356	ENSG00000185022, ENSG00000123358, ENSG00000122877, ENSG00000162772, ENSG00000164105, ENSG00000170345, ENSG00000100628, ENSG00000154342	1230	49	16792	2.2289	1	0.758892	71.3589
GOTERM_BP_DIRECT	GO:0044344~cellular response to fibroblast growth factor stimulus	6	0.429185	0.0644125	ENSG00000185650, ENSG00000019549, ENSG00000123358, ENSG00000068001, ENSG00000169429, ENSG00000108821	1230	30	16792	2.73041	1	0.757557	71.3914
INTERPRO	IPR019749:Band 4.1 domain	8	0.572246	0.0644519	ENSG00000152527, ENSG00000152767, ENSG00000079819, ENSG00000171877, ENSG00000068137, ENSG00000137710, ENSG00000139926, ENSG00000001631	1305	51	18559	2.23082	1	0.819966	67.8657
INTERPRO	IPR000299:FERM domain	8	0.572246	0.0644519	ENSG00000152527, ENSG00000152767, ENSG00000079819, ENSG00000171877, ENSG00000068137, ENSG00000137710, ENSG00000139926, ENSG00000001631	1305	51	18559	2.23082	1	0.819966	67.8657
INTERPRO	IPR019748:FERM central domain	8	0.572246	0.0644519	ENSG00000152527, ENSG00000152767, ENSG00000079819, ENSG00000171877, ENSG00000068137, ENSG00000137710, ENSG00000139926, ENSG00000001631	1305	51	18559	2.23082	1	0.819966	67.8657
GOTERM_BP_DIRECT	GO:0071407~cellular response to organic cyclic compound	9	0.643777	0.0645036	ENSG00000144747, ENSG00000115415, ENSG00000163659, ENSG00000232810, ENSG00000113658, ENSG00000091409, ENSG00000168646, ENSG00000100097, ENSG00000125845	1230	59	16792	2.08251	1	0.756418	71.4437
GOTERM_BP_DIRECT	GO:0042593~glucose homeostasis	13	0.9299	0.0649372	ENSG00000170214, ENSG00000064300, ENSG00000181856, ENSG00000185920, ENSG00000197696, ENSG00000167191, ENSG00000132376, ENSG00000135100, ENSG00000136244, ENSG00000105220, ENSG00000106633, ENSG00000100644, ENSG00000089127	1230	101	16792	1.75719	1	0.757167	71.6914
SMART	SM00399:ZnF_C4	8	0.572246	0.0654379	ENSG00000123358, ENSG00000131408, ENSG00000120798, ENSG00000112033, ENSG00000169083, ENSG00000069667, ENSG00000172819, ENSG00000113580	790	46	10057	2.21398	1	0.623772	60.9562
GOTERM_MF_DIRECT	GO:0010485~H4 histone acetyltransferase activity	3	0.214592	0.0656386	ENSG00000122390, ENSG00000134014, ENSG00000139618	1234	6	16881	6.83995	1	0.641911	66.6135
GOTERM_BP_DIRECT	GO:0051798~positive regulation of hair follicle development	3	0.214592	0.0658796	ENSG00000102871, ENSG00000232810, ENSG00000128422	1230	6	16792	6.82602	1	0.760658	72.2229
GOTERM_BP_DIRECT	GO:0030953~astral microtubule organization	3	0.214592	0.0658796	ENSG00000074054, ENSG00000075711, ENSG00000168944	1230	6	16792	6.82602	1	0.760658	72.2229
GOTERM_BP_DIRECT	GO:0035754~B cell chemotaxis	3	0.214592	0.0658796	ENSG00000183087, ENSG00000171608, ENSG00000138135	1230	6	16792	6.82602	1	0.760658	72.2229
GOTERM_BP_DIRECT	GO:2000553~positive regulation of T-helper 2 cell cytokine production	3	0.214592	0.0658796	ENSG00000134321, ENSG00000136244, ENSG00000162711	1230	6	16792	6.82602	1	0.760658	72.2229
GOTERM_BP_DIRECT	GO:0008063~Toll signaling pathway	3	0.214592	0.0658796	ENSG00000187867, ENSG00000197329, ENSG00000172936	1230	6	16792	6.82602	1	0.760658	72.2229
GOTERM_BP_DIRECT	GO:0043535~regulation of blood vessel endothelial cell migration	3	0.214592	0.0658796	ENSG00000169242, ENSG00000142627, ENSG00000196712	1230	6	16792	6.82602	1	0.760658	72.2229
GOTERM_BP_DIRECT	GO:2001054~negative regulation of mesenchymal cell apoptotic process	3	0.214592	0.0658796	ENSG00000164690, ENSG00000125398, ENSG00000100644	1230	6	16792	6.82602	1	0.760658	72.2229
GOTERM_BP_DIRECT	GO:0060430~lung saccule development	3	0.214592	0.0658796	ENSG00000118260, ENSG00000070193, ENSG00000136352	1230	6	16792	6.82602	1	0.760658	72.2229
GOTERM_BP_DIRECT	GO:0045345~positive regulation of MHC class I biosynthetic process	3	0.214592	0.0658796	ENSG00000182393, ENSG00000140464, ENSG00000140853	1230	6	16792	6.82602	1	0.760658	72.2229
GOTERM_BP_DIRECT	GO:0009299~mRNA transcription	3	0.214592	0.0658796	ENSG00000112033, ENSG00000110422, ENSG00000104529	1230	6	16792	6.82602	1	0.760658	72.2229
SMART	SM00324:RhoGAP	10	0.715308	0.0659764	ENSG00000165322, ENSG00000213390, ENSG00000186635, ENSG00000099331, ENSG00000186716, ENSG00000128805, ENSG00000047365, ENSG00000159314, ENSG00000180448, ENSG00000138640	790	65	10057	1.95852	1	0.61352	61.2677
SMART	SM00109:C1	10	0.715308	0.0659764	ENSG00000102780, ENSG00000132155, ENSG00000149091, ENSG00000079308, ENSG00000099331, ENSG00000166501, ENSG00000180448, ENSG00000105287, ENSG00000077044, ENSG00000065357	790	65	10057	1.95852	1	0.61352	61.2677
GOTERM_CC_DIRECT	GO:0005911~cell-cell junction	19	1.35908	0.0663278	ENSG00000044115, ENSG00000115085, ENSG00000130396, ENSG00000154639, ENSG00000182718, ENSG00000183853, ENSG00000117394, ENSG00000120156, ENSG00000179820, ENSG00000147010, ENSG00000142675, ENSG00000142192, ENSG00000143217, ENSG00000079385, ENSG00000179776, ENSG00000161638, ENSG00000075711, ENSG00000140575, ENSG00000001631	1303	172	18224	1.54499	1	0.568598	64.0093
GOTERM_CC_DIRECT	GO:0005813~centrosome	40	2.86123	0.0664628	ENSG00000142731, ENSG00000135476, ENSG00000139618, ENSG00000079335, ENSG00000110274, ENSG00000143702, ENSG00000151849, ENSG00000077380, ENSG00000002822, ENSG00000182923, ENSG00000164953, ENSG00000127328, ENSG00000136108, ENSG00000102760, ENSG00000168944, ENSG00000166004, ENSG00000205129, ENSG00000129810, ENSG00000102362, ENSG00000183137, ENSG00000140859, ENSG00000136098, ENSG00000184634, ENSG0000…	1303	426	18224	1.31326	1	0.562462	64.0867
GOTERM_CC_DIRECT	GO:0005741~mitochondrial outer membrane	17	1.21602	0.0666442	ENSG00000132155, ENSG00000140379, ENSG00000087074, ENSG00000068366, ENSG00000112290, ENSG00000159399, ENSG00000165949, ENSG00000129473, ENSG00000050426, ENSG00000104765, ENSG00000110911, ENSG00000134321, ENSG00000134324, ENSG00000176171, ENSG00000141682, ENSG00000171109, ENSG00000110090	1303	149	18224	1.59574	1	0.55673	64.1905
COG_ONTOLOGY	Cell division and chromosome partitioning / Cytoskeleton	5	0.357654	0.0668655	ENSG00000137959, ENSG00000138646, ENSG00000186522, ENSG00000129158, ENSG00000005700	128	25	2026	3.16562	0.822742	0.57898	42.9638
UP_KEYWORDS	Heparin-binding	11	0.786838	0.0669117	ENSG00000119630, ENSG00000115414, ENSG00000113578, ENSG00000075388, ENSG00000124875, ENSG00000142192, ENSG00000112715, ENSG00000163898, ENSG00000130635, ENSG00000077782, ENSG00000113070	1370	88	20581	1.87783	1	0.322503	62.6902
GOTERM_CC_DIRECT	GO:0030904~retromer complex	5	0.357654	0.0676286	ENSG00000137145, ENSG00000069329, ENSG00000122958, ENSG00000165689, ENSG00000184014	1303	22	18224	3.17868	1	0.555589	64.7488
GOTERM_BP_DIRECT	GO:0032355~response to estradiol	12	0.858369	0.0679745	ENSG00000140505, ENSG00000120833, ENSG00000185920, ENSG00000134954, ENSG00000073756, ENSG00000113721, ENSG00000105220, ENSG00000070193, ENSG00000165949, ENSG00000145730, ENSG00000108821, ENSG00000120129	1230	91	16792	1.80027	1	0.770082	73.3707
UP_KEYWORDS	Actin-binding	26	1.8598	0.0680381	ENSG00000167460, ENSG00000162614, ENSG00000177731, ENSG00000079819, ENSG00000122786, ENSG00000079308, ENSG00000099331, ENSG00000151914, ENSG00000203485, ENSG00000112290, ENSG00000150764, ENSG00000137710, ENSG00000196586, ENSG00000197321, ENSG00000110880, ENSG00000204138, ENSG00000124429, ENSG00000148180, ENSG00000136068, ENSG00000243156, ENSG00000197530, ENSG00000196526, ENSG00000130598, ENSG0000…	1370	274	20581	1.4255	1	0.323869	63.3263
UP_KEYWORDS	Magnesium	47	3.36195	0.0680546	ENSG00000169764, ENSG00000151014, ENSG00000058063, ENSG00000165752, ENSG00000111335, ENSG00000114670, ENSG00000154358, ENSG00000111331, ENSG00000106392, ENSG00000068366, ENSG00000149289, ENSG00000163931, ENSG00000167550, ENSG00000143322, ENSG00000081923, ENSG00000100417, ENSG00000135341, ENSG00000105135, ENSG00000058668, ENSG00000122643, ENSG00000142235, ENSG00000070759, ENSG00000163864, ENSG0000…	1370	552	20581	1.2791	1	0.320777	63.3355
GOTERM_BP_DIRECT	GO:0043161~proteasome-mediated ubiquitin-dependent protein catabolic process	22	1.57368	0.068246	ENSG00000133874, ENSG00000163636, ENSG00000141480, ENSG00000066427, ENSG00000049759, ENSG00000133794, ENSG00000132640, ENSG00000141510, ENSG00000140464, ENSG00000141665, ENSG00000175197, ENSG00000134982, ENSG00000109332, ENSG00000101236, ENSG00000106588, ENSG00000197111, ENSG00000092871, ENSG00000088833, ENSG00000172977, ENSG00000150991, ENSG00000103429, ENSG00000137075	1230	203	16792	1.47953	1	0.769896	73.5162
UP_KEYWORDS	Chromatin regulator	27	1.93133	0.0683117	ENSG00000163517, ENSG00000134013, ENSG00000168769, ENSG00000083168, ENSG00000076108, ENSG00000171720, ENSG00000171988, ENSG00000005483, ENSG00000166501, ENSG00000167657, ENSG00000172977, ENSG00000113580, ENSG00000112511, ENSG00000127663, ENSG00000099956, ENSG00000118900, ENSG00000117713, ENSG00000070495, ENSG00000068024, ENSG00000158636, ENSG00000048052, ENSG00000143401, ENSG00000185811, ENSG0000…	1370	287	20581	1.41328	1	0.3187	63.4793
GOTERM_BP_DIRECT	GO:0030855~epithelial cell differentiation	10	0.715308	0.0683798	ENSG00000102144, ENSG00000112715, ENSG00000131981, ENSG00000072778, ENSG00000104872, ENSG00000163435, ENSG00000184937, ENSG00000185499, ENSG00000109107, ENSG00000110090	1230	70	16792	1.95029	1	0.769005	73.5876
GOTERM_MF_DIRECT	GO:0015459~potassium channel regulator activity	7	0.500715	0.0684272	ENSG00000170745, ENSG00000049759, ENSG00000135643, ENSG00000075711, ENSG00000069424, ENSG00000128989, ENSG00000118515	1234	40	16881	2.39398	1	0.653123	68.1876
GOTERM_MF_DIRECT	GO:0032947~protein complex scaffold	7	0.500715	0.0684272	ENSG00000151718, ENSG00000168385, ENSG00000204628, ENSG00000075711, ENSG00000205726, ENSG00000150054, ENSG00000141480	1234	40	16881	2.39398	1	0.653123	68.1876
UP_SEQ_FEATURE	repeat:ANK 3	21	1.50215	0.0688293	ENSG00000156381, ENSG00000129355, ENSG00000203780, ENSG00000135976, ENSG00000005700, ENSG00000154065, ENSG00000147889, ENSG00000206560, ENSG00000164236, ENSG00000144935, ENSG00000197530, ENSG00000146232, ENSG00000183421, ENSG00000167723, ENSG00000254685, ENSG00000184381, ENSG00000077150, ENSG00000186352, ENSG00000147883, ENSG00000100628, ENSG00000001631	1359	207	20063	1.4977	1	0.990613	73.0927
GOTERM_BP_DIRECT	GO:0043124~negative regulation of I-kappaB kinase/NF-kappaB signaling	7	0.500715	0.0689677	ENSG00000115415, ENSG00000145901, ENSG00000165233, ENSG00000069667, ENSG00000123240, ENSG00000115602, ENSG00000118503	1230	40	16792	2.38911	1	0.770436	73.8991
GOTERM_BP_DIRECT	GO:0030819~positive regulation of cAMP biosynthetic process	7	0.500715	0.0689677	ENSG00000087460, ENSG00000131016, ENSG00000121281, ENSG00000087494, ENSG00000128271, ENSG00000143147, ENSG00000148926	1230	40	16792	2.38911	1	0.770436	73.8991
UP_SEQ_FEATURE	compositionally biased region:Ser/Thr-rich	6	0.429185	0.0690891	ENSG00000064300, ENSG00000117335, ENSG00000102760, ENSG00000146674, ENSG00000068305, ENSG00000168685	1359	33	20063	2.68419	1	0.989993	73.2306
GOTERM_BP_DIRECT	GO:0007166~cell surface receptor signaling pathway	28	2.00286	0.0691753	ENSG00000105976, ENSG00000177455, ENSG00000127129, ENSG00000164949, ENSG00000121858, ENSG00000171855, ENSG00000023445, ENSG00000172936, ENSG00000213928, ENSG00000214063, ENSG00000122641, ENSG00000169245, ENSG00000011105, ENSG00000169031, ENSG00000078401, ENSG00000117400, ENSG00000099875, ENSG00000164199, ENSG00000070495, ENSG00000168685, ENSG00000157873, ENSG00000120217, ENSG00000003400, ENSG0000…	1230	274	16792	1.3951	1	0.769928	74.0083
GOTERM_CC_DIRECT	GO:0005881~cytoplasmic microtubule	8	0.572246	0.0692184	ENSG00000141376, ENSG00000136108, ENSG00000074054, ENSG00000134982, ENSG00000141380, ENSG00000167552, ENSG00000168646, ENSG00000142867	1303	51	18224	2.19391	1	0.557775	65.6332
GOTERM_CC_DIRECT	GO:0072686~mitotic spindle	7	0.500715	0.0693224	ENSG00000135476, ENSG00000137343, ENSG00000167110, ENSG00000079335, ENSG00000164949, ENSG00000163872, ENSG00000002822	1303	41	18224	2.38789	1	0.551959	65.6904
GOTERM_MF_DIRECT	GO:0031625~ubiquitin protein ligase binding	29	2.07439	0.0696442	ENSG00000109971, ENSG00000064300, ENSG00000111669, ENSG00000138095, ENSG00000173039, ENSG00000082458, ENSG00000101017, ENSG00000132640, ENSG00000140464, ENSG00000158864, ENSG00000197111, ENSG00000092871, ENSG00000105220, ENSG00000124762, ENSG00000056558, ENSG00000122877, ENSG00000166165, ENSG00000113658, ENSG00000141480, ENSG00000157873, ENSG00000066427, ENSG00000003400, ENSG00000204531, ENSG0000…	1234	287	16881	1.38229	1	0.655272	68.8525
KEGG_PATHWAY	hsa05217:Basal cell carcinoma	9	0.643777	0.0700683	ENSG00000185920, ENSG00000141510, ENSG00000134982, ENSG00000162552, ENSG00000164690, ENSG00000154342, ENSG00000168646, ENSG00000125845, ENSG00000134245	563	54	6879	2.03641	1	0.243457	61.4172
GOTERM_BP_DIRECT	GO:0007266~Rho protein signal transduction	8	0.572246	0.0703324	ENSG00000142675, ENSG00000177106, ENSG00000119326, ENSG00000099331, ENSG00000143878, ENSG00000113916, ENSG00000131037, ENSG00000204138	1230	50	16792	2.18433	1	0.774177	74.6089
INTERPRO	IPR013520:Exonuclease, RNase T/DNA polymerase III	4	0.286123	0.0703578	ENSG00000135473, ENSG00000196678, ENSG00000172183, ENSG00000076043	1305	14	18559	4.06327	1	0.843057	71.1528
INTERPRO	IPR023152:Ras GTPase-activating protein, conserved site	4	0.286123	0.0703578	ENSG00000105808, ENSG00000140575, ENSG00000196712, ENSG00000111344	1305	14	18559	4.06327	1	0.843057	71.1528
INTERPRO	IPR000286:Histone deacetylase superfamily	4	0.286123	0.0703578	ENSG00000163517, ENSG00000171720, ENSG00000068024, ENSG00000048052	1305	14	18559	4.06327	1	0.843057	71.1528
GOTERM_CC_DIRECT	GO:0031901~early endosome membrane	14	1.00143	0.0704592	ENSG00000099290, ENSG00000198400, ENSG00000064687, ENSG00000154928, ENSG00000154342, ENSG00000166710, ENSG00000110047, ENSG00000204525, ENSG00000131650, ENSG00000140464, ENSG00000089177, ENSG00000124104, ENSG00000243414, ENSG00000140600	1303	116	18224	1.68799	1	0.551771	66.3091
KEGG_PATHWAY	hsa04650:Natural killer cell mediated cytotoxicity	16	1.14449	0.0711908	ENSG00000115085, ENSG00000132155, ENSG00000232810, ENSG00000105851, ENSG00000155918, ENSG00000171608, ENSG00000026103, ENSG00000121858, ENSG00000171855, ENSG00000138814, ENSG00000087266, ENSG00000182866, ENSG00000090339, ENSG00000164400, ENSG00000159110, ENSG00000166501	563	122	6879	1.60242	1	0.243901	62.0234
GOTERM_MF_DIRECT	GO:0005104~fibroblast growth factor receptor binding	5	0.357654	0.0721847	ENSG00000113578, ENSG00000075388, ENSG00000186895, ENSG00000111241, ENSG00000070193	1234	22	16881	3.10907	1	0.664408	70.1988
GOTERM_MF_DIRECT	GO:0017022~myosin binding	5	0.357654	0.0721847	ENSG00000122786, ENSG00000028203, ENSG00000183853, ENSG00000106089, ENSG00000123159	1234	22	16881	3.10907	1	0.664408	70.1988
GOTERM_BP_DIRECT	GO:0043552~positive regulation of phosphatidylinositol 3-kinase activity	6	0.429185	0.0723789	ENSG00000100311, ENSG00000178568, ENSG00000113721, ENSG00000134853, ENSG00000000938, ENSG00000120156	1230	31	16792	2.64233	1	0.782589	75.6392
GOTERM_BP_DIRECT	GO:0043200~response to amino acid	6	0.429185	0.0723789	ENSG00000090339, ENSG00000177000, ENSG00000136244, ENSG00000078401, ENSG00000173039, ENSG00000070669	1230	31	16792	2.64233	1	0.782589	75.6392
UP_SEQ_FEATURE	nucleotide phosphate-binding region:GTP	29	2.07439	0.0729645	ENSG00000154451, ENSG00000168385, ENSG00000167964, ENSG00000162645, ENSG00000164949, ENSG00000167552, ENSG00000167550, ENSG00000137285, ENSG00000168256, ENSG00000157601, ENSG00000169228, ENSG00000183486, ENSG00000172007, ENSG00000087460, ENSG00000166592, ENSG00000126458, ENSG00000114353, ENSG00000166128, ENSG00000186522, ENSG00000179674, ENSG00000143878, ENSG00000162654, ENSG00000137502, ENSG0000…	1359	310	20063	1.38106	1	0.991677	75.2094
GOTERM_BP_DIRECT	GO:0018105~peptidyl-serine phosphorylation	15	1.07296	0.0730169	ENSG00000099875, ENSG00000183087, ENSG00000165752, ENSG00000013441, ENSG00000139625, ENSG00000110422, ENSG00000152495, ENSG00000145349, ENSG00000105287, ENSG00000104936, ENSG00000100311, ENSG00000166501, ENSG00000177169, ENSG00000118515, ENSG00000213923	1230	125	16792	1.63824	1	0.7841	75.9522
GOTERM_CC_DIRECT	GO:0000800~lateral element	4	0.286123	0.073243	ENSG00000100918, ENSG00000139618, ENSG00000149503, ENSG00000197299	1303	14	18224	3.99605	1	0.560111	67.7807
GOTERM_CC_DIRECT	GO:0005942~phosphatidylinositol 3-kinase complex	4	0.286123	0.073243	ENSG00000133056, ENSG00000078142, ENSG00000105851, ENSG00000171608	1303	14	18224	3.99605	1	0.560111	67.7807
GOTERM_CC_DIRECT	GO:0043198~dendritic shaft	6	0.429185	0.0745423	ENSG00000082458, ENSG00000101040, ENSG00000142192, ENSG00000198121, ENSG00000183853, ENSG00000123159	1303	32	18224	2.62241	1	0.560642	68.4468
SMART	SM00302:GED	3	0.214592	0.0745913	ENSG00000183486, ENSG00000079805, ENSG00000157601	790	6	10057	6.36519	1	0.64743	65.9475
SMART	SM00144:PI3K_rbd	3	0.214592	0.0745913	ENSG00000133056, ENSG00000105851, ENSG00000171608	790	6	10057	6.36519	1	0.64743	65.9475
KEGG_PATHWAY	hsa00100:Steroid biosynthesis	5	0.357654	0.0748434	ENSG00000172893, ENSG00000104549, ENSG00000170271, ENSG00000160285, ENSG00000109929	563	20	6879	3.05462	1	0.251999	63.9353
UP_KEYWORDS	ANK repeat	25	1.78827	0.0750775	ENSG00000089091, ENSG00000156381, ENSG00000129355, ENSG00000149091, ENSG00000104881, ENSG00000203780, ENSG00000135976, ENSG00000005700, ENSG00000154065, ENSG00000147889, ENSG00000206560, ENSG00000164236, ENSG00000088280, ENSG00000144935, ENSG00000197530, ENSG00000146232, ENSG00000183421, ENSG00000167723, ENSG00000184381, ENSG00000077150, ENSG00000186352, ENSG00000147883, ENSG00000100628, ENSG0000…	1370	264	20581	1.4226	1	0.341874	67.0786
UP_SEQ_FEATURE	lipid moiety-binding region:GPI-anchor amidated glycine	5	0.357654	0.0752055	ENSG00000112299, ENSG00000011422, ENSG00000068001, ENSG00000155918, ENSG00000143590	1359	24	20063	3.07564	1	0.992234	76.2897
GOTERM_BP_DIRECT	GO:0009967~positive regulation of signal transduction	9	0.643777	0.0755337	ENSG00000087266, ENSG00000137936, ENSG00000120833, ENSG00000076641, ENSG00000150054, ENSG00000141738, ENSG00000095585, ENSG00000160999, ENSG00000196684	1230	61	16792	2.01423	1	0.794174	77.1502
UP_KEYWORDS	Sterol metabolism	9	0.643777	0.0756846	ENSG00000172893, ENSG00000072310, ENSG00000140505, ENSG00000125629, ENSG00000141458, ENSG00000100342, ENSG00000138135, ENSG00000198911, ENSG00000109929	1370	67	20581	2.01796	1	0.340999	67.3849
GOTERM_BP_DIRECT	GO:0030521~androgen receptor signaling pathway	7	0.500715	0.0760294	ENSG00000184634, ENSG00000115641, ENSG00000140682, ENSG00000169083, ENSG00000115548, ENSG00000117713, ENSG00000172977	1230	41	16792	2.33083	1	0.794919	77.3794
UP_KEYWORDS	Integrin	7	0.500715	0.0760462	ENSG00000138448, ENSG00000161638, ENSG00000105855, ENSG00000142856, ENSG00000091409, ENSG00000164171, ENSG00000151651	1370	45	20581	2.33685	1	0.339224	67.566
SMART	SM00092:RNAse_Pc	4	0.286123	0.076102	ENSG00000132155, ENSG00000258818, ENSG00000214274, ENSG00000165799	790	13	10057	3.91704	1	0.642635	66.7119
INTERPRO	IPR001202:WW domain	8	0.572246	0.0761982	ENSG00000151718, ENSG00000165322, ENSG00000049759, ENSG00000110274, ENSG00000159314, ENSG00000140575, ENSG00000018408, ENSG00000069869	1305	53	18559	2.14663	1	0.862572	74.0901
UP_SEQ_FEATURE	short sequence motif:GFFKR motif	4	0.286123	0.0764321	ENSG00000138448, ENSG00000161638, ENSG00000091409, ENSG00000164171	1359	15	20063	3.93682	1	0.992235	76.862
UP_SEQ_FEATURE	domain:Ras-GAP	4	0.286123	0.0764321	ENSG00000105808, ENSG00000140575, ENSG00000196712, ENSG00000111344	1359	15	20063	3.93682	1	0.992235	76.862
UP_SEQ_FEATURE	domain:DAGKc	4	0.286123	0.0764321	ENSG00000102780, ENSG00000149091, ENSG00000077044, ENSG00000065357	1359	15	20063	3.93682	1	0.992235	76.862
UP_SEQ_FEATURE	domain:GED	3	0.214592	0.0765623	ENSG00000183486, ENSG00000079805, ENSG00000157601	1359	7	20063	6.32703	1	0.991662	76.922
UP_SEQ_FEATURE	short sequence motif:WW-binding 2	3	0.214592	0.0765623	ENSG00000132471, ENSG00000188313, ENSG00000178568	1359	7	20063	6.32703	1	0.991662	76.922
UP_SEQ_FEATURE	repeat:Gelsolin-like 5	3	0.214592	0.0765623	ENSG00000177731, ENSG00000148180, ENSG00000197321	1359	7	20063	6.32703	1	0.991662	76.922
UP_SEQ_FEATURE	domain:SAM 3	3	0.214592	0.0765623	ENSG00000110841, ENSG00000166387, ENSG00000143847	1359	7	20063	6.32703	1	0.991662	76.922
UP_SEQ_FEATURE	short sequence motif:WW-binding 1	3	0.214592	0.0765623	ENSG00000132471, ENSG00000188313, ENSG00000178568	1359	7	20063	6.32703	1	0.991662	76.922
UP_SEQ_FEATURE	repeat:Gelsolin-like 4	3	0.214592	0.0765623	ENSG00000177731, ENSG00000148180, ENSG00000197321	1359	7	20063	6.32703	1	0.991662	76.922
GOTERM_MF_DIRECT	GO:0031005~filamin binding	4	0.286123	0.0772246	ENSG00000162458, ENSG00000120913, ENSG00000164953, ENSG00000079385	1234	14	16881	3.90854	1	0.685612	72.7095
GOTERM_BP_DIRECT	GO:0035729~cellular response to hepatocyte growth factor stimulus	4	0.286123	0.0776013	ENSG00000118260, ENSG00000136244, ENSG00000050820, ENSG00000173039	1230	14	16792	3.90058	1	0.800353	78.0919
GOTERM_BP_DIRECT	GO:0014912~negative regulation of smooth muscle cell migration	4	0.286123	0.0776013	ENSG00000106366, ENSG00000112033, ENSG00000123384, ENSG00000146674	1230	14	16792	3.90058	1	0.800353	78.0919
GOTERM_BP_DIRECT	GO:0045579~positive regulation of B cell differentiation	4	0.286123	0.0776013	ENSG00000057657, ENSG00000168918, ENSG00000115085, ENSG00000092020	1230	14	16792	3.90058	1	0.800353	78.0919
GOTERM_BP_DIRECT	GO:0001516~prostaglandin biosynthetic process	4	0.286123	0.0776013	ENSG00000095303, ENSG00000073756, ENSG00000127129, ENSG00000078401	1230	14	16792	3.90058	1	0.800353	78.0919
GOTERM_BP_DIRECT	GO:0030889~negative regulation of B cell proliferation	4	0.286123	0.0776013	ENSG00000057657, ENSG00000168918, ENSG00000147889, ENSG00000177425	1230	14	16792	3.90058	1	0.800353	78.0919
GOTERM_BP_DIRECT	GO:0010875~positive regulation of cholesterol efflux	4	0.286123	0.0776013	ENSG00000131408, ENSG00000185920, ENSG00000123384, ENSG00000064687	1230	14	16792	3.90058	1	0.800353	78.0919
INTERPRO	IPR003347:JmjC domain	6	0.429185	0.0784231	ENSG00000161999, ENSG00000127663, ENSG00000115548, ENSG00000070495, ENSG00000006459, ENSG00000171988	1305	33	18559	2.58572	1	0.867048	75.1332
UP_SEQ_FEATURE	compositionally biased region:Poly-Ser	44	3.14735	0.0785913	ENSG00000198231, ENSG00000137145, ENSG00000171843, ENSG00000083168, ENSG00000154358, ENSG00000185950, ENSG00000136478, ENSG00000105856, ENSG00000143322, ENSG00000140563, ENSG00000131370, ENSG00000132640, ENSG00000166833, ENSG00000136715, ENSG00000012211, ENSG00000183963, ENSG00000135341, ENSG00000213928, ENSG00000197299, ENSG00000015568, ENSG00000105792, ENSG00000177169, ENSG00000180263, ENSG0000…	1359	509	20063	1.27618	1	0.992091	77.8378
SMART	SM00430:HOLI	8	0.572246	0.0788132	ENSG00000123358, ENSG00000131408, ENSG00000120798, ENSG00000112033, ENSG00000169083, ENSG00000069667, ENSG00000172819, ENSG00000113580	790	48	10057	2.12173	1	0.643983	68.044
KEGG_PATHWAY	hsa04666:Fc gamma R-mediated phagocytosis	12	0.858369	0.0788678	ENSG00000168918, ENSG00000182541, ENSG00000148180, ENSG00000132155, ENSG00000088280, ENSG00000075651, ENSG00000158517, ENSG00000105851, ENSG00000171608, ENSG00000033327, ENSG00000166501, ENSG00000112290	563	84	6879	1.7455	1	0.260931	65.9387
GOTERM_CC_DIRECT	GO:0030141~secretory granule	10	0.715308	0.0803068	ENSG00000175866, ENSG00000070404, ENSG00000188372, ENSG00000149506, ENSG00000139618, ENSG00000112715, ENSG00000135245, ENSG00000106089, ENSG00000102362, ENSG00000108821	1303	74	18224	1.89003	1	0.582807	71.25
GOTERM_BP_DIRECT	GO:0046677~response to antibiotic	6	0.429185	0.0808576	ENSG00000134954, ENSG00000141510, ENSG00000068001, ENSG00000183813, ENSG00000136244, ENSG00000186792	1230	32	16792	2.55976	1	0.812549	79.5008
GOTERM_BP_DIRECT	GO:0000209~protein polyubiquitination	20	1.43062	0.0808577	ENSG00000056586, ENSG00000133874, ENSG00000109046, ENSG00000163636, ENSG00000121236, ENSG00000147889, ENSG00000049759, ENSG00000197530, ENSG00000135722, ENSG00000102858, ENSG00000138646, ENSG00000146373, ENSG00000109332, ENSG00000101236, ENSG00000092098, ENSG00000106588, ENSG00000100628, ENSG00000150991, ENSG00000108523, ENSG00000103429	1230	184	16792	1.48392	1	0.811149	79.5009
GOTERM_BP_DIRECT	GO:0016525~negative regulation of angiogenesis	9	0.643777	0.0814484	ENSG00000115415, ENSG00000140464, ENSG00000102760, ENSG00000142627, ENSG00000120156, ENSG00000169031, ENSG00000196712, ENSG00000169245, ENSG00000001631	1230	62	16792	1.98175	1	0.812144	79.7471
UP_KEYWORDS	Cell adhesion	41	2.93276	0.0816527	ENSG00000162458, ENSG00000111859, ENSG00000130396, ENSG00000138448, ENSG00000154639, ENSG00000064205, ENSG00000154928, ENSG00000105855, ENSG00000167614, ENSG00000143322, ENSG00000115414, ENSG00000140545, ENSG00000159674, ENSG00000142192, ENSG00000137103, ENSG00000089159, ENSG00000161638, ENSG00000050820, ENSG00000198910, ENSG00000169031, ENSG00000185565, ENSG00000123610, ENSG00000044115, ENSG0000…	1370	479	20581	1.28586	1	0.356743	70.258
GOTERM_CC_DIRECT	GO:0016328~lateral plasma membrane	8	0.572246	0.0816791	ENSG00000065361, ENSG00000112276, ENSG00000134982, ENSG00000079385, ENSG00000197879, ENSG00000075711, ENSG00000140575, ENSG00000110880	1303	53	18224	2.11112	1	0.583324	71.8822
INTERPRO	IPR013801:STAT transcription factor, DNA-binding	3	0.214592	0.0817793	ENSG00000115415, ENSG00000170581, ENSG00000126561	1305	7	18559	6.09491	1	0.875092	76.632
INTERPRO	IPR013800:STAT transcription factor, all-alpha	3	0.214592	0.0817793	ENSG00000115415, ENSG00000170581, ENSG00000126561	1305	7	18559	6.09491	1	0.875092	76.632
INTERPRO	IPR023581:Platelet-derived growth factor, conserved site	3	0.214592	0.0817793	ENSG00000119630, ENSG00000100311, ENSG00000112715	1305	7	18559	6.09491	1	0.875092	76.632
INTERPRO	IPR015988:STAT transcription factor, coiled coil	3	0.214592	0.0817793	ENSG00000115415, ENSG00000170581, ENSG00000126561	1305	7	18559	6.09491	1	0.875092	76.632
INTERPRO	IPR008405:Apolipoprotein L	3	0.214592	0.0817793	ENSG00000128284, ENSG00000100342, ENSG00000128335	1305	7	18559	6.09491	1	0.875092	76.632
INTERPRO	IPR003130:Dynamin GTPase effector	3	0.214592	0.0817793	ENSG00000183486, ENSG00000079805, ENSG00000157601	1305	7	18559	6.09491	1	0.875092	76.632
INTERPRO	IPR013799:STAT transcription factor, protein interaction	3	0.214592	0.0817793	ENSG00000115415, ENSG00000170581, ENSG00000126561	1305	7	18559	6.09491	1	0.875092	76.632
INTERPRO	IPR000341:Phosphatidylinositol 3-kinase Ras-binding (PI3K RBD) domain	3	0.214592	0.0817793	ENSG00000133056, ENSG00000105851, ENSG00000171608	1305	7	18559	6.09491	1	0.875092	76.632
INTERPRO	IPR001401:Dynamin, GTPase domain	3	0.214592	0.0817793	ENSG00000183486, ENSG00000079805, ENSG00000157601	1305	7	18559	6.09491	1	0.875092	76.632
INTERPRO	IPR001217:STAT transcription factor, core	3	0.214592	0.0817793	ENSG00000115415, ENSG00000170581, ENSG00000126561	1305	7	18559	6.09491	1	0.875092	76.632
INTERPRO	IPR012345:STAT transcription factor, DNA-binding, subdomain	3	0.214592	0.0817793	ENSG00000115415, ENSG00000170581, ENSG00000126561	1305	7	18559	6.09491	1	0.875092	76.632
GOTERM_MF_DIRECT	GO:0045296~cadherin binding	5	0.357654	0.08255	ENSG00000117335, ENSG00000044115, ENSG00000119326, ENSG00000134982, ENSG00000104419	1234	23	16881	2.97389	1	0.706445	75.146
UP_KEYWORDS	Growth regulation	8	0.572246	0.0826981	ENSG00000183087, ENSG00000111859, ENSG00000184557, ENSG00000120833, ENSG00000204628, ENSG00000137103, ENSG00000213859, ENSG00000172977	1370	57	20581	2.10844	1	0.357342	70.7364
KEGG_PATHWAY	hsa00030:Pentose phosphate pathway	6	0.429185	0.0829511	ENSG00000141959, ENSG00000169299, ENSG00000149925, ENSG00000105220, ENSG00000163931, ENSG00000109107	563	29	6879	2.52796	1	0.269736	67.8659
GOTERM_BP_DIRECT	GO:0048754~branching morphogenesis of an epithelial tube	5	0.357654	0.0830364	ENSG00000105976, ENSG00000112715, ENSG00000164690, ENSG00000070193, ENSG00000134323	1230	23	16792	2.96783	1	0.817064	80.3952
GOTERM_BP_DIRECT	GO:0071398~cellular response to fatty acid	5	0.357654	0.0830364	ENSG00000072310, ENSG00000118260, ENSG00000078401, ENSG00000169403, ENSG00000110090	1230	23	16792	2.96783	1	0.817064	80.3952
GOTERM_BP_DIRECT	GO:0030316~osteoclast differentiation	5	0.357654	0.0830364	ENSG00000232810, ENSG00000182578, ENSG00000033327, ENSG00000142627, ENSG00000120659	1230	23	16792	2.96783	1	0.817064	80.3952
GOTERM_BP_DIRECT	GO:0046835~carbohydrate phosphorylation	5	0.357654	0.0830364	ENSG00000114268, ENSG00000170525, ENSG00000106633, ENSG00000159399, ENSG00000156958	1230	23	16792	2.96783	1	0.817064	80.3952
GOTERM_BP_DIRECT	GO:0045662~negative regulation of myoblast differentiation	5	0.357654	0.0830364	ENSG00000112033, ENSG00000232810, ENSG00000175197, ENSG00000169245, ENSG00000125398	1230	23	16792	2.96783	1	0.817064	80.3952
GOTERM_BP_DIRECT	GO:0006633~fatty acid biosynthetic process	8	0.572246	0.0832423	ENSG00000181929, ENSG00000170271, ENSG00000135100, ENSG00000138135, ENSG00000131791, ENSG00000164181, ENSG00000103089, ENSG00000109929	1230	52	16792	2.10031	1	0.816501	80.4778
GOTERM_BP_DIRECT	GO:0030178~negative regulation of Wnt signaling pathway	8	0.572246	0.0832423	ENSG00000184634, ENSG00000108375, ENSG00000100211, ENSG00000134982, ENSG00000103197, ENSG00000123384, ENSG00000204628, ENSG00000213923	1230	52	16792	2.10031	1	0.816501	80.4778
GOTERM_BP_DIRECT	GO:0071320~cellular response to cAMP	8	0.572246	0.0832423	ENSG00000185650, ENSG00000142192, ENSG00000105851, ENSG00000132376, ENSG00000159167, ENSG00000089157, ENSG00000184937, ENSG00000169403	1230	52	16792	2.10031	1	0.816501	80.4778
GOTERM_CC_DIRECT	GO:0030864~cortical actin cytoskeleton	7	0.500715	0.0834997	ENSG00000152527, ENSG00000148180, ENSG00000120913, ENSG00000137878, ENSG00000117394, ENSG00000137710, ENSG00000179820	1303	43	18224	2.27682	1	0.585887	72.7009
INTERPRO	IPR001427:Ribonuclease A	4	0.286123	0.0835201	ENSG00000132155, ENSG00000258818, ENSG00000214274, ENSG00000165799	1305	15	18559	3.79239	1	0.8774	77.3756
INTERPRO	IPR001206:Diacylglycerol kinase, catalytic domain	4	0.286123	0.0835201	ENSG00000102780, ENSG00000149091, ENSG00000077044, ENSG00000065357	1305	15	18559	3.79239	1	0.8774	77.3756
GOTERM_CC_DIRECT	GO:0031264~death-inducing signaling complex	3	0.214592	0.0842143	ENSG00000102871, ENSG00000003402, ENSG00000026103	1303	7	18224	5.99408	1	0.58339	73.0161
GOTERM_BP_DIRECT	GO:0009791~post-embryonic development	10	0.715308	0.0843528	ENSG00000057657, ENSG00000056586, ENSG00000172893, ENSG00000140505, ENSG00000169057, ENSG00000163659, ENSG00000168769, ENSG00000144655, ENSG00000104881, ENSG00000143845	1230	73	16792	1.87014	1	0.819439	80.9175
COG_ONTOLOGY	Chromatin structure and dynamics / Secondary metabolites biosynthesis, transport, and catabolism	3	0.214592	0.0851392	ENSG00000171720, ENSG00000068024, ENSG00000048052	128	8	2026	5.93555	0.891888	0.523614	51.4192
GOTERM_BP_DIRECT	GO:0007626~locomotory behavior	11	0.786838	0.0859273	ENSG00000161642, ENSG00000171587, ENSG00000169057, ENSG00000142192, ENSG00000166833, ENSG00000100302, ENSG00000128271, ENSG00000167191, ENSG00000033178, ENSG00000107859, ENSG00000136352	1230	84	16792	1.78777	1	0.824045	81.5249
SMART	SM00456:WW	8	0.572246	0.0860536	ENSG00000151718, ENSG00000165322, ENSG00000049759, ENSG00000110274, ENSG00000159314, ENSG00000140575, ENSG00000018408, ENSG00000069869	790	49	10057	2.07843	1	0.666019	71.3629
OMIM_DISEASE	613659~Gastric cancer, somatic	3	0.214592	0.0862716	ENSG00000067082, ENSG00000003400, ENSG00000134982	300	8	4740	5.925	1	1	73.1517
GOTERM_BP_DIRECT	GO:0030336~negative regulation of cell migration	12	0.858369	0.0865576	ENSG00000126458, ENSG00000101040, ENSG00000106366, ENSG00000091039, ENSG00000162552, ENSG00000164690, ENSG00000159167, ENSG00000143878, ENSG00000198753, ENSG00000196712, ENSG00000185885, ENSG00000136352	1230	95	16792	1.72447	1	0.825056	81.7629
GOTERM_CC_DIRECT	GO:0005605~basal lamina	4	0.286123	0.0868715	ENSG00000115414, ENSG00000112769, ENSG00000214274, ENSG00000075711	1303	15	18224	3.72965	1	0.589595	74.1587
GOTERM_MF_DIRECT	GO:0003682~chromatin binding	37	2.64664	0.0871538	ENSG00000134013, ENSG00000169057, ENSG00000108312, ENSG00000171720, ENSG00000170345, ENSG00000173039, ENSG00000141376, ENSG00000177606, ENSG00000145287, ENSG00000068305, ENSG00000104856, ENSG00000166501, ENSG00000157554, ENSG00000168214, ENSG00000124813, ENSG00000100918, ENSG00000013573, ENSG00000184634, ENSG00000101040, ENSG00000112511, ENSG00000122877, ENSG00000169083, ENSG00000068024, ENSG0000…	1234	391	16881	1.29452	1	0.722517	77.0864
GOTERM_MF_DIRECT	GO:0008603~cAMP-dependent protein kinase regulator activity	3	0.214592	0.0875412	ENSG00000188191, ENSG00000181929, ENSG00000169245	1234	7	16881	5.86282	1	0.720006	77.243
GOTERM_MF_DIRECT	GO:0035005~1-phosphatidylinositol-4-phosphate 3-kinase activity	3	0.214592	0.0875412	ENSG00000133056, ENSG00000105851, ENSG00000171608	1234	7	16881	5.86282	1	0.720006	77.243
UP_SEQ_FEATURE	domain:Rho-GAP	9	0.643777	0.0875808	ENSG00000165322, ENSG00000213390, ENSG00000186635, ENSG00000099331, ENSG00000186716, ENSG00000128805, ENSG00000047365, ENSG00000159314, ENSG00000180448	1359	68	20063	1.95393	1	0.995173	81.4975
GOTERM_BP_DIRECT	GO:0050727~regulation of inflammatory response	9	0.643777	0.0876293	ENSG00000138623, ENSG00000023445, ENSG00000145901, ENSG00000091592, ENSG00000073756, ENSG00000172936, ENSG00000113916, ENSG00000118503, ENSG00000173039	1230	63	16792	1.95029	1	0.827659	82.1609
GOTERM_BP_DIRECT	GO:0050671~positive regulation of lymphocyte proliferation	3	0.214592	0.0878539	ENSG00000117400, ENSG00000172936, ENSG00000070193	1230	7	16792	5.85087	1	0.827168	82.2433
GOTERM_BP_DIRECT	GO:1901838~positive regulation of transcription of nuclear large rRNA transcript from RNA polymerase I promoter	3	0.214592	0.0878539	ENSG00000013573, ENSG00000099956, ENSG00000104872	1230	7	16792	5.85087	1	0.827168	82.2433
GOTERM_BP_DIRECT	GO:0061298~retina vasculature development in camera-type eye	3	0.214592	0.0878539	ENSG00000113721, ENSG00000134853, ENSG00000100644	1230	7	16792	5.85087	1	0.827168	82.2433
GOTERM_BP_DIRECT	GO:0060428~lung epithelium development	3	0.214592	0.0878539	ENSG00000116285, ENSG00000164690, ENSG00000070193	1230	7	16792	5.85087	1	0.827168	82.2433
GOTERM_BP_DIRECT	GO:0030219~megakaryocyte differentiation	3	0.214592	0.0878539	ENSG00000095752, ENSG00000102145, ENSG00000147883	1230	7	16792	5.85087	1	0.827168	82.2433
GOTERM_BP_DIRECT	GO:2000270~negative regulation of fibroblast apoptotic process	3	0.214592	0.0878539	ENSG00000183087, ENSG00000166181, ENSG00000105851	1230	7	16792	5.85087	1	0.827168	82.2433
GOTERM_BP_DIRECT	GO:0030388~fructose 1,6-bisphosphate metabolic process	3	0.214592	0.0878539	ENSG00000141959, ENSG00000149925, ENSG00000109107	1230	7	16792	5.85087	1	0.827168	82.2433
GOTERM_BP_DIRECT	GO:0090050~positive regulation of cell migration involved in sprouting angiogenesis	3	0.214592	0.0878539	ENSG00000112715, ENSG00000073756, ENSG00000048052	1230	7	16792	5.85087	1	0.827168	82.2433
GOTERM_BP_DIRECT	GO:0002481~antigen processing and presentation of exogenous protein antigen via MHC class Ib, TAP-dependent	3	0.214592	0.0878539	ENSG00000150967, ENSG00000168394, ENSG00000166710	1230	7	16792	5.85087	1	0.827168	82.2433
GOTERM_BP_DIRECT	GO:0060907~positive regulation of macrophage cytokine production	3	0.214592	0.0878539	ENSG00000138623, ENSG00000159674, ENSG00000167191	1230	7	16792	5.85087	1	0.827168	82.2433
GOTERM_BP_DIRECT	GO:0050869~negative regulation of B cell activation	3	0.214592	0.0878539	ENSG00000026103, ENSG00000153064, ENSG00000118503	1230	7	16792	5.85087	1	0.827168	82.2433
GOTERM_BP_DIRECT	GO:0032287~peripheral nervous system myelin maintenance	3	0.214592	0.0878539	ENSG00000169247, ENSG00000104419, ENSG00000103089	1230	7	16792	5.85087	1	0.827168	82.2433
GOTERM_CC_DIRECT	GO:0002102~podosome	5	0.357654	0.0879021	ENSG00000167460, ENSG00000148180, ENSG00000107957, ENSG00000197321, ENSG00000151651	1303	24	18224	2.91379	1	0.588529	74.5896
UP_SEQ_FEATURE	compositionally biased region:Pro-rich	78	5.5794	0.0880557	ENSG00000056586, ENSG00000162458, ENSG00000139734, ENSG00000168769, ENSG00000154358, ENSG00000077044, ENSG00000005483, ENSG00000167987, ENSG00000147010, ENSG00000124313, ENSG00000243156, ENSG00000196526, ENSG00000140464, ENSG00000183963, ENSG00000163703, ENSG00000089159, ENSG00000142235, ENSG00000039523, ENSG00000131037, ENSG00000184937, ENSG00000050820, ENSG00000169891, ENSG00000184634, ENSG0000…	1359	978	20063	1.17742	1	0.994907	81.674
GOTERM_BP_DIRECT	GO:0090090~negative regulation of canonical Wnt signaling pathway	18	1.28755	0.0883057	ENSG00000171843, ENSG00000100211, ENSG00000162552, ENSG00000163636, ENSG00000181449, ENSG00000146678, ENSG00000125398, ENSG00000113971, ENSG00000019549, ENSG00000131650, ENSG00000175197, ENSG00000134982, ENSG00000106588, ENSG00000164690, ENSG00000150991, ENSG00000018408, ENSG00000168646, ENSG00000125845	1230	163	16792	1.50759	1	0.827499	82.4079
UP_SEQ_FEATURE	short sequence motif:SH3-binding	8	0.572246	0.088815	ENSG00000087266, ENSG00000196526, ENSG00000081479, ENSG00000033327, ENSG00000141380, ENSG00000151023, ENSG00000050820, ENSG00000146278	1359	57	20063	2.07201	1	0.99473	81.9528
INTERPRO	IPR008983:Tumour necrosis factor-like domain	8	0.572246	0.0891146	ENSG00000181634, ENSG00000125726, ENSG00000232810, ENSG00000133466, ENSG00000227507, ENSG00000173918, ENSG00000121858, ENSG00000120659	1305	55	18559	2.06858	1	0.891106	79.6172
INTERPRO	IPR001683:Phox homologous domain	8	0.572246	0.0891146	ENSG00000133056, ENSG00000075651, ENSG00000109762, ENSG00000158517, ENSG00000089177, ENSG00000124104, ENSG00000107957, ENSG00000118515	1305	55	18559	2.06858	1	0.891106	79.6172
GOTERM_MF_DIRECT	GO:0003924~GTPase activity	24	1.71674	0.0895456	ENSG00000154451, ENSG00000183486, ENSG00000172007, ENSG00000087460, ENSG00000166592, ENSG00000126458, ENSG00000114353, ENSG00000166128, ENSG00000143878, ENSG00000164949, ENSG00000162645, ENSG00000162654, ENSG00000198959, ENSG00000167552, ENSG00000137502, ENSG00000137285, ENSG00000100302, ENSG00000079805, ENSG00000117228, ENSG00000168256, ENSG00000157601, ENSG00000172602, ENSG00000171109, ENSG0000…	1234	234	16881	1.40307	1	0.724333	78.0375
GOTERM_BP_DIRECT	GO:0010718~positive regulation of epithelial to mesenchymal transition	6	0.429185	0.0898398	ENSG00000140682, ENSG00000102760, ENSG00000018408, ENSG00000168646, ENSG00000108821, ENSG00000125845	1230	33	16792	2.48219	1	0.831656	82.956
GOTERM_BP_DIRECT	GO:0015758~glucose transport	6	0.429185	0.0898398	ENSG00000181856, ENSG00000112033, ENSG00000117394, ENSG00000106633, ENSG00000159399, ENSG00000078401	1230	33	16792	2.48219	1	0.831656	82.956
GOTERM_BP_DIRECT	GO:0010634~positive regulation of epithelial cell migration	6	0.429185	0.0898398	ENSG00000177606, ENSG00000074054, ENSG00000070193, ENSG00000125398, ENSG00000164171, ENSG00000100644	1230	33	16792	2.48219	1	0.831656	82.956
GOTERM_BP_DIRECT	GO:0071526~semaphorin-plexin signaling pathway	6	0.429185	0.0898398	ENSG00000138623, ENSG00000185033, ENSG00000105976, ENSG00000001617, ENSG00000198753, ENSG00000196576	1230	33	16792	2.48219	1	0.831656	82.956
GOTERM_BP_DIRECT	GO:0040008~regulation of growth	8	0.572246	0.0901734	ENSG00000183087, ENSG00000111859, ENSG00000184557, ENSG00000137103, ENSG00000213859, ENSG00000147650, ENSG00000163931, ENSG00000172977	1230	53	16792	2.06068	1	0.831549	83.0731
GOTERM_MF_DIRECT	GO:0035091~phosphatidylinositol binding	11	0.786838	0.0904125	ENSG00000133056, ENSG00000075651, ENSG00000109762, ENSG00000158517, ENSG00000089177, ENSG00000124104, ENSG00000107957, ENSG00000141738, ENSG00000169499, ENSG00000110697, ENSG00000118515	1234	85	16881	1.77034	1	0.723862	78.3729
UP_SEQ_FEATURE	domain:EGF-like	10	0.715308	0.0907199	ENSG00000163235, ENSG00000140545, ENSG00000068001, ENSG00000122861, ENSG00000095303, ENSG00000073756, ENSG00000137103, ENSG00000168140, ENSG00000186792, ENSG00000113070	1359	80	20063	1.84538	1	0.99492	82.6348
GOTERM_MF_DIRECT	GO:0042803~protein homodimerization activity	64	4.57797	0.0908866	ENSG00000150967, ENSG00000148346, ENSG00000073756, ENSG00000171097, ENSG00000140379, ENSG00000204628, ENSG00000077044, ENSG00000090554, ENSG00000129473, ENSG00000030419, ENSG00000173039, ENSG00000115415, ENSG00000197901, ENSG00000140464, ENSG00000175197, ENSG00000134070, ENSG00000176171, ENSG00000171462, ENSG00000139625, ENSG00000134853, ENSG00000151914, ENSG00000119383, ENSG00000145349, ENSG0000…	1234	730	16881	1.19933	1	0.721794	78.5544
GOTERM_BP_DIRECT	GO:0045785~positive regulation of cell adhesion	7	0.500715	0.0913296	ENSG00000138448, ENSG00000112715, ENSG00000232810, ENSG00000105287, ENSG00000198959, ENSG00000164171, ENSG00000151651	1230	43	16792	2.22242	1	0.83428	83.4728
GOTERM_BP_DIRECT	GO:0045429~positive regulation of nitric oxide biosynthetic process	7	0.500715	0.0913296	ENSG00000090339, ENSG00000073756, ENSG00000232810, ENSG00000213722, ENSG00000079805, ENSG00000136244, ENSG00000078401	1230	43	16792	2.22242	1	0.83428	83.4728
GOTERM_BP_DIRECT	GO:0030155~regulation of cell adhesion	7	0.500715	0.0913296	ENSG00000143322, ENSG00000090339, ENSG00000140464, ENSG00000112769, ENSG00000053747, ENSG00000125398, ENSG00000169429	1230	43	16792	2.22242	1	0.83428	83.4728
GOTERM_BP_DIRECT	GO:0034613~cellular protein localization	7	0.500715	0.0913296	ENSG00000044115, ENSG00000141510, ENSG00000102401, ENSG00000139926, ENSG00000154342, ENSG00000168646, ENSG00000213923	1230	43	16792	2.22242	1	0.83428	83.4728
SMART	SM00323:RasGAP	4	0.286123	0.091424	ENSG00000105808, ENSG00000140575, ENSG00000196712, ENSG00000111344	790	14	10057	3.63725	1	0.677963	73.6148
SMART	SM00479:EXOIII	4	0.286123	0.091424	ENSG00000135473, ENSG00000196678, ENSG00000172183, ENSG00000076043	790	14	10057	3.63725	1	0.677963	73.6148
SMART	SM00046:DAGKc	4	0.286123	0.091424	ENSG00000102780, ENSG00000149091, ENSG00000077044, ENSG00000065357	790	14	10057	3.63725	1	0.677963	73.6148
GOTERM_MF_DIRECT	GO:0038191~neuropilin binding	4	0.286123	0.0914898	ENSG00000138623, ENSG00000185033, ENSG00000112715, ENSG00000001617	1234	15	16881	3.64797	1	0.720287	78.7831
GOTERM_BP_DIRECT	GO:0046037~GMP metabolic process	4	0.286123	0.0919262	ENSG00000100938, ENSG00000082458, ENSG00000119139, ENSG00000075711	1230	15	16792	3.64054	1	0.835061	83.6756
GOTERM_BP_DIRECT	GO:0048821~erythrocyte development	4	0.286123	0.0919262	ENSG00000110911, ENSG00000102145, ENSG00000070495, ENSG00000113916	1230	15	16792	3.64054	1	0.835061	83.6756
GOTERM_BP_DIRECT	GO:0032469~endoplasmic reticulum calcium ion homeostasis	4	0.286123	0.0919262	ENSG00000178719, ENSG00000140464, ENSG00000051108, ENSG00000145349	1230	15	16792	3.64054	1	0.835061	83.6756
GOTERM_BP_DIRECT	GO:0045445~myoblast differentiation	4	0.286123	0.0919262	ENSG00000111241, ENSG00000164690, ENSG00000100628, ENSG00000100097	1230	15	16792	3.64054	1	0.835061	83.6756
GOTERM_BP_DIRECT	GO:0050930~induction of positive chemotaxis	4	0.286123	0.0919262	ENSG00000119630, ENSG00000112715, ENSG00000070193, ENSG00000169429	1230	15	16792	3.64054	1	0.835061	83.6756
GOTERM_BP_DIRECT	GO:0046688~response to copper ion	4	0.286123	0.0919262	ENSG00000115008, ENSG00000134013, ENSG00000090339, ENSG00000145730	1230	15	16792	3.64054	1	0.835061	83.6756
GOTERM_BP_DIRECT	GO:2000251~positive regulation of actin cytoskeleton reorganization	4	0.286123	0.0919262	ENSG00000175866, ENSG00000141376, ENSG00000120156, ENSG00000108342	1230	15	16792	3.64054	1	0.835061	83.6756
GOTERM_BP_DIRECT	GO:0030502~negative regulation of bone mineralization	4	0.286123	0.0919262	ENSG00000118972, ENSG00000102145, ENSG00000125398, ENSG00000100644	1230	15	16792	3.64054	1	0.835061	83.6756
GOTERM_BP_DIRECT	GO:0009888~tissue development	4	0.286123	0.0919262	ENSG00000127863, ENSG00000102145, ENSG00000184937, ENSG00000179348	1230	15	16792	3.64054	1	0.835061	83.6756
GOTERM_BP_DIRECT	GO:0043122~regulation of I-kappaB kinase/NF-kappaB signaling	4	0.286123	0.0919262	ENSG00000232810, ENSG00000123240, ENSG00000214078, ENSG00000086666	1230	15	16792	3.64054	1	0.835061	83.6756
KEGG_PATHWAY	hsa00520:Amino sugar and nucleotide sugar metabolism	8	0.572246	0.0929603	ENSG00000169764, ENSG00000169299, ENSG00000100417, ENSG00000178802, ENSG00000254685, ENSG00000105220, ENSG00000106633, ENSG00000159399	563	48	6879	2.03641	1	0.294891	72.172
GOTERM_MF_DIRECT	GO:0001047~core promoter binding	9	0.643777	0.0932393	ENSG00000163565, ENSG00000133794, ENSG00000102145, ENSG00000115548, ENSG00000213928, ENSG00000104856, ENSG00000068024, ENSG00000012822, ENSG00000136352	1234	64	16881	1.92374	1	0.723434	79.4338
GOTERM_MF_DIRECT	GO:0017124~SH3 domain binding	14	1.00143	0.0940131	ENSG00000168918, ENSG00000147010, ENSG00000181085, ENSG00000087266, ENSG00000136754, ENSG00000116285, ENSG00000188313, ENSG00000131370, ENSG00000081479, ENSG00000158517, ENSG00000079805, ENSG00000159314, ENSG00000151023, ENSG00000050820	1234	119	16881	1.6094	1	0.722635	79.7155
GOTERM_BP_DIRECT	GO:0045737~positive regulation of cyclin-dependent protein serine/threonine kinase activity	5	0.357654	0.0941422	ENSG00000100311, ENSG00000163660, ENSG00000112576, ENSG00000134222, ENSG00000090061	1230	24	16792	2.84417	1	0.8412	84.4084
GOTERM_BP_DIRECT	GO:0030099~myeloid cell differentiation	5	0.357654	0.0941422	ENSG00000163565, ENSG00000168769, ENSG00000083168, ENSG00000140464, ENSG00000113916	1230	24	16792	2.84417	1	0.8412	84.4084
INTERPRO	IPR001965:Zinc finger, PHD-type	11	0.786838	0.0941641	ENSG00000101040, ENSG00000112511, ENSG00000011332, ENSG00000083168, ENSG00000127663, ENSG00000076108, ENSG00000118482, ENSG00000135899, ENSG00000067066, ENSG00000006459, ENSG00000005483	1305	89	18559	1.75771	1	0.901697	81.4593
UP_KEYWORDS	Holoprosencephaly	3	0.214592	0.0947249	ENSG00000185920, ENSG00000077782, ENSG00000164690	1370	8	20581	5.63349	1	0.395977	75.7489
UP_SEQ_FEATURE	site:Not glycosylated	5	0.357654	0.0952734	ENSG00000115414, ENSG00000137207, ENSG00000125255, ENSG00000173391, ENSG00000117394	1359	26	20063	2.83905	1	0.995824	84.1678
GOTERM_CC_DIRECT	GO:0031594~neuromuscular junction	8	0.572246	0.0953461	ENSG00000142192, ENSG00000154639, ENSG00000181104, ENSG00000138303, ENSG00000075711, ENSG00000068024, ENSG00000145349, ENSG00000127561	1303	55	18224	2.03435	1	0.614292	77.5086
GOTERM_BP_DIRECT	GO:0007568~aging	18	1.28755	0.0961108	ENSG00000044115, ENSG00000134013, ENSG00000118260, ENSG00000198400, ENSG00000140379, ENSG00000196839, ENSG00000170345, ENSG00000146678, ENSG00000189067, ENSG00000173039, ENSG00000164136, ENSG00000072310, ENSG00000177606, ENSG00000114013, ENSG00000123384, ENSG00000077150, ENSG00000136244, ENSG00000148926	1230	165	16792	1.48931	1	0.846302	85.0331
KEGG_PATHWAY	hsa01130:Biosynthesis of antibiotics	24	1.71674	0.0969006	ENSG00000111669, ENSG00000169764, ENSG00000104549, ENSG00000170271, ENSG00000168291, ENSG00000133805, ENSG00000140057, ENSG00000163931, ENSG00000159399, ENSG00000111674, ENSG00000109107, ENSG00000141959, ENSG00000134333, ENSG00000162813, ENSG00000169299, ENSG00000102144, ENSG00000149925, ENSG00000105220, ENSG00000168522, ENSG00000106633, ENSG00000160285, ENSG00000143156, ENSG00000109929, ENSG0000…	563	212	6879	1.38322	1	0.302412	73.7159
GOTERM_BP_DIRECT	GO:0001822~kidney development	11	0.786838	0.0969619	ENSG00000113971, ENSG00000070404, ENSG00000163659, ENSG00000168769, ENSG00000068001, ENSG00000112715, ENSG00000106392, ENSG00000162552, ENSG00000070495, ENSG00000184937, ENSG00000078900	1230	86	16792	1.74619	1	0.847773	85.2957
GOTERM_MF_DIRECT	GO:0005516~calmodulin binding	20	1.43062	0.0972791	ENSG00000099875, ENSG00000166592, ENSG00000122786, ENSG00000154358, ENSG00000035664, ENSG00000099331, ENSG00000148660, ENSG00000152495, ENSG00000130822, ENSG00000145349, ENSG00000164949, ENSG00000151023, ENSG00000196586, ENSG00000183049, ENSG00000136861, ENSG00000138814, ENSG00000058668, ENSG00000197879, ENSG00000184381, ENSG00000140575	1234	189	16881	1.44761	1	0.731536	80.8653
KEGG_PATHWAY	hsa04150:mTOR signaling pathway	9	0.643777	0.0975538	ENSG00000168209, ENSG00000117676, ENSG00000232810, ENSG00000103197, ENSG00000105851, ENSG00000171608, ENSG00000166501, ENSG00000063046, ENSG00000177169	563	58	6879	1.89597	1	0.300865	73.964
UP_SEQ_FEATURE	repeat:Gelsolin-like 3	3	0.214592	0.0976202	ENSG00000177731, ENSG00000148180, ENSG00000197321	1359	8	20063	5.53615	1	0.996065	84.907
UP_SEQ_FEATURE	domain:WWE	3	0.214592	0.0976202	ENSG00000105939, ENSG00000163659, ENSG00000173193	1359	8	20063	5.53615	1	0.996065	84.907
UP_SEQ_FEATURE	repeat:Gelsolin-like 1	3	0.214592	0.0976202	ENSG00000177731, ENSG00000148180, ENSG00000197321	1359	8	20063	5.53615	1	0.996065	84.907
UP_SEQ_FEATURE	domain:WW 3	3	0.214592	0.0976202	ENSG00000049759, ENSG00000159314, ENSG00000069869	1359	8	20063	5.53615	1	0.996065	84.907
UP_SEQ_FEATURE	repeat:Gelsolin-like 2	3	0.214592	0.0976202	ENSG00000177731, ENSG00000148180, ENSG00000197321	1359	8	20063	5.53615	1	0.996065	84.907
UP_SEQ_FEATURE	domain:SH3 4	3	0.214592	0.0976202	ENSG00000107554, ENSG00000205726, ENSG00000107957	1359	8	20063	5.53615	1	0.996065	84.907
INTERPRO	IPR025875:Leucine rich repeat 4	4	0.286123	0.0976419	ENSG00000177731, ENSG00000140853, ENSG00000115685, ENSG00000143401	1305	16	18559	3.55536	1	0.907431	82.6356
INTERPRO	IPR018184:Integrin alpha chain, C-terminal cytoplasmic region, conserved site	4	0.286123	0.0976419	ENSG00000138448, ENSG00000161638, ENSG00000091409, ENSG00000164171	1305	16	18559	3.55536	1	0.907431	82.6356
INTERPRO	IPR018936:Phosphatidylinositol 3/4-kinase, conserved site	4	0.286123	0.0976419	ENSG00000133056, ENSG00000078142, ENSG00000105851, ENSG00000171608	1305	16	18559	3.55536	1	0.907431	82.6356
GOTERM_CC_DIRECT	GO:0016324~apical plasma membrane	28	2.00286	0.0982767	ENSG00000154310, ENSG00000075651, ENSG00000113721, ENSG00000080822, ENSG00000155066, ENSG00000166828, ENSG00000168003, ENSG00000081923, ENSG00000115414, ENSG00000114019, ENSG00000110911, ENSG00000145623, ENSG00000159167, ENSG00000087460, ENSG00000166126, ENSG00000065361, ENSG00000068001, ENSG00000117394, ENSG00000137710, ENSG00000162733, ENSG00000064687, ENSG00000120156, ENSG00000185499, ENSG0000…	1303	291	18224	1.34575	1	0.620561	78.5694
GOTERM_MF_DIRECT	GO:0004693~cyclin-dependent protein serine/threonine kinase activity	6	0.429185	0.0986608	ENSG00000058091, ENSG00000080823, ENSG00000117266, ENSG00000112576, ENSG00000090061, ENSG00000138769	1234	34	16881	2.4141	1	0.733004	81.3331
UP_KEYWORDS	Mental retardation	27	1.93133	0.0987566	ENSG00000109339, ENSG00000126091, ENSG00000169057, ENSG00000083168, ENSG00000077782, ENSG00000068366, ENSG00000151849, ENSG00000182923, ENSG00000082458, ENSG00000124313, ENSG00000164953, ENSG00000060642, ENSG00000122507, ENSG00000198910, ENSG00000178573, ENSG00000184634, ENSG00000099956, ENSG00000068024, ENSG00000143442, ENSG00000117713, ENSG00000117394, ENSG00000130821, ENSG00000136051, ENSG0000…	1370	299	20581	1.35656	1	0.406091	77.2419
GOTERM_CC_DIRECT	GO:0019897~extrinsic component of plasma membrane	5	0.357654	0.0990144	ENSG00000140545, ENSG00000182718, ENSG00000052344, ENSG00000005001, ENSG00000164674	1303	25	18224	2.79724	1	0.618091	78.829
SMART	SM00964:SM00964	3	0.214592	0.0991296	ENSG00000115415, ENSG00000170581, ENSG00000126561	790	7	10057	5.45588	1	0.698039	76.56
SMART	SM00053:DYNc	3	0.214592	0.0991296	ENSG00000183486, ENSG00000079805, ENSG00000157601	790	7	10057	5.45588	1	0.698039	76.56
GOTERM_BP_DIRECT	GO:0006094~gluconeogenesis	7	0.500715	0.0995585	ENSG00000111669, ENSG00000102144, ENSG00000149925, ENSG00000162772, ENSG00000105220, ENSG00000111674, ENSG00000109107	1230	44	16792	2.17191	1	0.854493	86.0705
