# Supplementary material for: HOXA9 Transcriptionally Promotes Apoptosis and Represses Autophagy by Targeting NF-κB in Cutaneous Squamous Cell Carcinoma
Source: Cells. 2019 Oct 31;8(11):1360. doi: 10.3390/cells8111360 (PMC6912505; doi:10.3390/cells8111360)
Supplement: Supplementary file 1 [file cells-08-01360-s001.zip › Supplementary Data 2.xlsx]

## Sheet: Sheet1
Supplementary Data 2. Oligonucleotides used for qRT-PCR, ChIP-PCR and knockdown experiments
For qRT-PCR
Name	Sequence
hGAPDH_FP	GGATATTGTTGCCATCAATGACC
hGAPDH_RP	AGCCTTCTCCATGGTGGTGAAGA
hHOXA9_FP	GCTTGTGGTTCTCCTCCAGTTG
hHOXA9_RP	TCCCTGGTGAGGTACATGTTGAA
hRELA_FP	CTGGCATCCGTCGACAACTC
hRELA_RP	TCCGCAATGGAGGAGAAGTCT
hBCL-XL_FP	GAAAGCGTAGACAAGGAGATGCA
hBCL-XL_RP	TCAGGAACCAGCGGTTGAAG
hULK1_FP	GACCGCATTCACAGCATCACT
hULK1_RP	ACAGCTTGCACTTGGTGACGTT
hATG3_FP	GTAACCAAAAATGTGCCGTGCTA
hATG3_RP	CCATATCTGCAGCTTCTCCTTCA
hATG12_FP	CTCGAGTGTCTCCAAGCAAGATG
hATG12_RP	CGCTCTACTGCCCACTTCTTTGT
For ChIP-PCR
Name	Sequence
RELA_HOXA9 ChIP_FP	TCCAATTCCCACATGATTTCCTA
RELA_HOXA9 ChIP_RP	GCAGGTAGCTCCCCCAAGAC
BCL-XL_NFKB ChIP_FP	CTCTCCCGACCTGTGATACAAAA
BCL-XL_NFKB ChIP_RP	AAGCACCAGTGGACTCTGAATCTC
ULK1_NFKB ChIP_FP	TTTCCAGCCCAGATCCTCA
ULK1_NFKB ChIP_RP	CCCAGACCCCAGTCCACA
ATG3_NFKB ChIP_FP	CTAGCCCCGTAGTAGCAGCAGTAG
ATG3_NFKB ChIP_RP	TTCCGGAAGCGTAACACTGAAC
ATG12_NFKB ChIP_FP	TGGGCTCTTGGGGACTGG
ATG12_NFKB ChIP_RP	GTCAGCCTCCTGGTGGGTGT
siRNAs oligos for knockdown assays
Name	Sequence
si-HOXA9 #1	CCUCCAGUUGAUAGAGAAA
si-HOXA9 #2	CCGGCCUUAUGGCAUUAAA
